# Supplementary material for: ﻿An updated synthesis of the Geophilomorpha (Chilopoda) of Asian Russia
Source: Zookeys. 2024 Apr 23;1198:17–54. doi: 10.3897/zookeys.1198.119781 (PMC11061560; doi:10.3897/zookeys.1198.119781)
Supplement: XML Treatment for Arctogeophilus [file zookeys.1198.119781-treatment1.xml]

<!DOCTYPE tp:taxon-treatment
  PUBLIC "-//TaxonX//DTD Taxonomic Treatment Publishing DTD v0 20100105//EN" "tax-treatment-NSO.dtd">
<tp:taxon-treatment xmlns:tp="http://www.plazi.org/taxpub"><tp:treatment-meta><kwd-group><label>Taxon classification</label><kwd>
              <named-content content-type="kingdom">Animalia</named-content>
            </kwd><kwd>
              <named-content content-type="order">Geophilomorpha</named-content>
            </kwd><kwd>
              <named-content content-type="family">Geophilidae</named-content>
            </kwd></kwd-group><mixed-citation publication-type="journal"><person-group><name><surname>Dyachkov</surname><given-names>Yurii V.</given-names></name><name><surname>Bonato</surname><given-names>Lucio</given-names></name></person-group><article-title>﻿An updated synthesis of the <tp:taxon-name><tp:taxon-name-part taxon-name-part-type="order">Geophilomorpha</tp:taxon-name-part></tp:taxon-name> (<tp:taxon-name><tp:taxon-name-part taxon-name-part-type="class">Chilopoda</tp:taxon-name-part></tp:taxon-name>) of Asian Russia</article-title><source>Zookeys</source><day>23</day><month>04</month><year>2024</year><volume>1198</volume><fpage>17</fpage><lpage>54</lpage><pub-id pub-id-type="doi">10.3897/zookeys.1198.119781</pub-id></mixed-citation></tp:treatment-meta><tp:nomenclature><label>﻿Genus</label><tp:taxon-name>
            <object-id xmlns:xlink="http://www.w3.org/1999/xlink" content-type="arpha" xlink:type="simple">6F2BA905-9224-5C7D-8332-814C96F97956</object-id>
            <tp:taxon-name-part taxon-name-part-type="genus" reg="Arctogeophilus">Arctogeophilus</tp:taxon-name-part>
          </tp:taxon-name><tp:taxon-authority>Attems, 1909</tp:taxon-authority></tp:nomenclature><tp:treatment-sec sec-type="diagnosis" id="SECID0EGBAG"><title>Diagnosis.</title><p>Geophilids with head distinctly elongate; clypeal areas present, variously distinct; labral side-pieces almost touching medially; second maxillary coxosternite medially very short and poorly sclerotized, with statuminia, without anterior inner processes; second maxillary pretarsus claw-like; forcipular tergite distinctly narrower than subsequent tergite, with pleurites exposed dorsally; forcipular coxosternite relatively broad posteriorly, without anterior denticles, with chitin-lines short or absent, with coxopleural sutures subparallel in their anterior half; forcipular trochanteroprefemur distinctly elongate, with distal denticle; forcipular tarsungulum with basal denticle; trunk sternites without “carpophagus” structures; ventral pore-fields usually absent; metasternite of ultimate leg-bearing segment longer than wide; coxopleura usually with sparse pores; legs of the ultimate pair longer than the penultimate legs, often without pretarsus. See Table <xref ref-type="table" rid="T2">2</xref>.</p><table-wrap id="T2" position="float" orientation="portrait"><label>Table 2.</label><caption><p>Differences between species of the genus <italic><tp:taxon-name><tp:taxon-name-part taxon-name-part-type="genus" reg="Arctogeophilus">Arctogeophilus</tp:taxon-name-part></tp:taxon-name></italic> Attems, 1909 known from Asian Russia and adjacent territories.</p></caption><table id="TID0E3ICK" rules="all"><tbody><tr><th rowspan="2" colspan="1">Species</th><th rowspan="1" colspan="3">Characters</th></tr><tr><th rowspan="1" colspan="1">First maxillary lappets</th><th rowspan="1" colspan="1">Denticles on forcipular intermediate articles</th><th rowspan="1" colspan="1">Ventral pore-fields</th></tr><tr><td rowspan="1" colspan="1"><italic><tp:taxon-name><tp:taxon-name-part taxon-name-part-type="genus" reg="Arctogeophilus">A.</tp:taxon-name-part><tp:taxon-name-part taxon-name-part-type="species" reg="glacialis">glacialis</tp:taxon-name-part></tp:taxon-name></italic> (Attems, 1909)</td><td rowspan="1" colspan="1">short</td><td rowspan="1" colspan="1">slightly shorter than other denticles</td><td rowspan="1" colspan="1">absent</td></tr><tr><td rowspan="1" colspan="1"><italic><tp:taxon-name><tp:taxon-name-part taxon-name-part-type="genus" reg="Arctogeophilus">A.</tp:taxon-name-part><tp:taxon-name-part taxon-name-part-type="species" reg="macrocephalus">macrocephalus</tp:taxon-name-part></tp:taxon-name></italic> Folkmanová &amp; Dobroruka, 1960</td><td rowspan="1" colspan="1">long</td><td rowspan="1" colspan="1">smaller than other denticles</td><td rowspan="1" colspan="1">on some anterior segments</td></tr><tr><td rowspan="1" colspan="1"><italic><tp:taxon-name><tp:taxon-name-part taxon-name-part-type="genus" reg="Arctogeophilus">A.</tp:taxon-name-part><tp:taxon-name-part taxon-name-part-type="species" reg="sachalinus">sachalinus</tp:taxon-name-part></tp:taxon-name></italic> Verhoeff, 1934</td><td rowspan="1" colspan="1">long</td><td rowspan="1" colspan="1">absent</td><td rowspan="1" colspan="1">on some anterior segments</td></tr><tr><td rowspan="1" colspan="1"><italic><tp:taxon-name><tp:taxon-name-part taxon-name-part-type="genus" reg="Arctogeophilus">A.</tp:taxon-name-part><tp:taxon-name-part taxon-name-part-type="species" reg="attemsi">attemsi</tp:taxon-name-part></tp:taxon-name></italic> Folkmanová, 1956</td><td rowspan="1" colspan="1">long</td><td rowspan="1" colspan="1">absent</td><td rowspan="1" colspan="1">absent</td></tr></tbody></table></table-wrap></tp:treatment-sec></tp:taxon-treatment>
