# Supplementary material for: ﻿An updated synthesis of the Geophilomorpha (Chilopoda) of Asian Russia
Source: Zookeys. 2024 Apr 23;1198:17–54. doi: 10.3897/zookeys.1198.119781 (PMC11061560; doi:10.3897/zookeys.1198.119781)
Supplement: XML Treatment for Arctogeophilus glacialis [file zookeys.1198.119781-treatment2.xml]

<!DOCTYPE tp:taxon-treatment
  PUBLIC "-//TaxonX//DTD Taxonomic Treatment Publishing DTD v0 20100105//EN" "tax-treatment-NSO.dtd">
<tp:taxon-treatment xmlns:tp="http://www.plazi.org/taxpub"><tp:treatment-meta><kwd-group><label>Taxon classification</label><kwd>
              <named-content content-type="kingdom">Animalia</named-content>
            </kwd><kwd>
              <named-content content-type="order">Geophilomorpha</named-content>
            </kwd><kwd>
              <named-content content-type="family">Geophilidae</named-content>
            </kwd></kwd-group><mixed-citation publication-type="journal"><person-group><name><surname>Dyachkov</surname><given-names>Yurii V.</given-names></name><name><surname>Bonato</surname><given-names>Lucio</given-names></name></person-group><article-title>﻿An updated synthesis of the <tp:taxon-name><tp:taxon-name-part taxon-name-part-type="order">Geophilomorpha</tp:taxon-name-part></tp:taxon-name> (<tp:taxon-name><tp:taxon-name-part taxon-name-part-type="class">Chilopoda</tp:taxon-name-part></tp:taxon-name>) of Asian Russia</article-title><source>Zookeys</source><day>23</day><month>04</month><year>2024</year><volume>1198</volume><fpage>17</fpage><lpage>54</lpage><pub-id pub-id-type="doi">10.3897/zookeys.1198.119781</pub-id></mixed-citation></tp:treatment-meta><tp:nomenclature><label>﻿1.</label><tp:taxon-name>
            <object-id xmlns:xlink="http://www.w3.org/1999/xlink" content-type="arpha" xlink:type="simple">9E8F305F-55C8-5514-A9EA-9A6C4A498E17</object-id>
            <tp:taxon-name-part taxon-name-part-type="genus" reg="Arctogeophilus">Arctogeophilus</tp:taxon-name-part>
            <tp:taxon-name-part taxon-name-part-type="species" reg="glacialis">glacialis</tp:taxon-name-part>
          </tp:taxon-name><tp:taxon-authority>(Attems, 1909)</tp:taxon-authority><tp:nomenclature-citation-list><tp:nomenclature-citation><tp:taxon-name><tp:taxon-name-part taxon-name-part-type="genus" reg="Geophilus">Geophilus</tp:taxon-name-part> (<tp:taxon-name-part taxon-name-part-type="subgenus" reg="Arctogeophilus">Arctogeophilus</tp:taxon-name-part>) <tp:taxon-name-part taxon-name-part-type="species" reg="glacialis">glacialis</tp:taxon-name-part></tp:taxon-name><comment><xref ref-type="bibr" rid="B5">Attems 1909</xref>: 23.</comment></tp:nomenclature-citation><tp:nomenclature-citation><tp:taxon-name>
                <tp:taxon-name-part taxon-name-part-type="genus" reg="Arctogeophilus">Arctogeophilus</tp:taxon-name-part>
                <tp:taxon-name-part taxon-name-part-type="species" reg="glacialis">glacialis</tp:taxon-name-part>
              </tp:taxon-name><comment>– <xref ref-type="bibr" rid="B7">Attems 1929</xref>: 297; <xref ref-type="bibr" rid="B24">Chamberlin 1946</xref>: 182.</comment></tp:nomenclature-citation><tp:nomenclature-citation><tp:taxon-name>
                <tp:taxon-name-part taxon-name-part-type="genus" reg="Cryophilus">Cryophilus</tp:taxon-name-part>
                <tp:taxon-name-part taxon-name-part-type="species" reg="alaskanus">alaskanus</tp:taxon-name-part>
              </tp:taxon-name><comment><xref ref-type="bibr" rid="B23">Chamberlin 1919</xref>: 18 (synonymy by <xref ref-type="bibr" rid="B24">Chamberlin 1946</xref>: 182).</comment></tp:nomenclature-citation></tp:nomenclature-citation-list></tp:nomenclature><tp:treatment-sec sec-type="Type localities" id="SECID0E2IAG"><title>Type localities.</title><p>Russia: Chukotka autonomous okrug: “Nunamo” (<xref ref-type="bibr" rid="B5">Attems 1909</xref>; see Remarks), “Konyam Bay im Senjavin Sund” (<xref ref-type="bibr" rid="B5">Attems 1909</xref>) = Penkigney Bay, ca <named-content xmlns:xlink="http://www.w3.org/1999/xlink" content-type="dwc:verbatimCoordinates" xlink:type="simple"><named-content content-type="geo-json" specific-use="{&#34;type&#34;:&#34;Point&#34;,&#34;coordinates&#34;:[-172.883333,64.816667]}" id="NCID0EMJAG" xlink:type="simple">64°49'N, 172°53'W</named-content></named-content>; USA: Alaska: “Port Clarence” (<xref ref-type="bibr" rid="B5">Attems 1909</xref>), ca <named-content xmlns:xlink="http://www.w3.org/1999/xlink" content-type="dwc:verbatimCoordinates" xlink:type="simple"><named-content content-type="geo-json" specific-use="{&#34;type&#34;:&#34;Point&#34;,&#34;coordinates&#34;:[-166.850000,65.250000]}" id="NCID0EYJAG" xlink:type="simple">65°15'N, 166°51'W</named-content></named-content>.</p></tp:treatment-sec><tp:treatment-sec sec-type="Type series" id="SECID0E4JAG"><title>Type series.</title><p><bold><italic>Syntypes</italic></bold>: 7 specimens, including 3 males and 4 females. Deposited in <named-content xmlns:xlink="http://www.w3.org/1999/xlink" content-type="dwc:institutional_code" xlink:title="Natural History Museum Vienna" xlink:href="http://grbio.org/institution/naturhistorisches-museum-wien-0" xlink:type="simple">NHMW</named-content> (<xref ref-type="bibr" rid="B55">Ilie et al. 2009</xref>).</p></tp:treatment-sec><tp:treatment-sec sec-type="diagnosis" id="SECID0EQKAG"><title>Diagnosis.</title><p>A species of <italic><tp:taxon-name><tp:taxon-name-part taxon-name-part-type="genus" reg="Arctogeophilus">Arctogeophilus</tp:taxon-name-part></tp:taxon-name></italic> with first maxillary lappets relatively short; denticles on all forcipular articles; denticles on the forcipular intermediate articles only slightly shorter than those on trochanteroprefemur and tarsungulum; 39 leg-bearing segments, possibly invariably; ventral pore-fields absent; pretarsus of ultimate legs absent.</p></tp:treatment-sec><tp:treatment-sec sec-type="distribution" id="SECID0E4KAG"><title>Distribution.</title><p>Far East: Chukotka autonomous okrug (<xref ref-type="bibr" rid="B5">Attems 1909</xref>). Outside Asian Russia: Alaska and Canada (e.g., <xref ref-type="bibr" rid="B5">Attems 1909</xref>; <xref ref-type="bibr" rid="B24">Chamberlin 1946</xref>; <xref ref-type="bibr" rid="B60">Langor and Langor 2022</xref>).</p></tp:treatment-sec><tp:treatment-sec sec-type="remarks" id="SECID0ETLAG"><title>Remarks.</title><p>The position of the locality “Nunamo” (indicated by <xref ref-type="bibr" rid="B5">Attems 1909</xref>) is uncertain: the original material was collected during the Vega expedition, and <xref ref-type="bibr" rid="B74">Nordenskiöld (1882</xref>: 565, 567) mentioned a tent-village “Nunamo” located in Chukotka, but he did not indicate the precise position of this place. Instead, <xref ref-type="bibr" rid="B74">Nordenskiöld (1882</xref>: 565) provided coordinates for “Konyam Bay” = Penkigney Bay.</p></tp:treatment-sec><ref-list><ref id="B5"><mixed-citation xmlns:xlink="http://www.w3.org/1999/xlink" xlink:type="simple"><person-group><name name-style="western"><surname>Attems</surname><given-names>C</given-names></name></person-group> (<year>1909</year>) <article-title>Die Myriopoden der Vega-Expedition.</article-title><source>Arkiv för Zoologi</source><volume>5</volume>(<issue>3</issue>): <fpage>1</fpage>–<lpage>84</lpage>. <ext-link xlink:href="10.5962/bhl.part.3495" ext-link-type="doi" xlink:type="simple">https://doi.org/10.5962/bhl.part.3495</ext-link></mixed-citation></ref><ref id="B7"><mixed-citation xmlns:xlink="http://www.w3.org/1999/xlink" xlink:type="simple"><person-group><name name-style="western"><surname>Attems</surname><given-names>C</given-names></name></person-group> (<year>1929</year>) <article-title><tp:taxon-name><tp:taxon-name-part taxon-name-part-type="subphylum">Myriapoda</tp:taxon-name-part></tp:taxon-name>. 1. <tp:taxon-name><tp:taxon-name-part taxon-name-part-type="order">Geophilomorpha</tp:taxon-name-part></tp:taxon-name>.</article-title><source>Das Tierreich</source><volume>52</volume>: <fpage>1</fpage>–<lpage>388</lpage>. <ext-link xlink:href="10.1515/9783111430638" ext-link-type="doi" xlink:type="simple">https://doi.org/10.1515/9783111430638</ext-link></mixed-citation></ref><ref id="B24"><mixed-citation xmlns:xlink="http://www.w3.org/1999/xlink" xlink:type="simple"><person-group><name name-style="western"><surname>Chamberlin</surname><given-names>RV</given-names></name></person-group> (<year>1946</year>) <article-title>On the chilopods of Alaska.</article-title><source>Annals of the Entomological Society of America</source><volume>39</volume>(<issue>2</issue>): <fpage>177</fpage>–<lpage>189</lpage>. <ext-link xlink:href="10.1093/aesa/39.2.177" ext-link-type="doi" xlink:type="simple">https://doi.org/10.1093/aesa/39.2.177</ext-link></mixed-citation></ref><ref id="B23"><mixed-citation xmlns:xlink="http://www.w3.org/1999/xlink" xlink:type="simple"><person-group><name name-style="western"><surname>Chamberlin</surname><given-names>RV</given-names></name></person-group> (<year>1919</year>) The <tp:taxon-name><tp:taxon-name-part taxon-name-part-type="class">Chilopoda</tp:taxon-name-part></tp:taxon-name> collected by the Canadian Arctic Expedition, 1913–18. In: Report of the Canadian Arctic Expedition, 1913–1918. Volume III: Insects. Part H: Spiders, mites, and myriapods. J. de Labroquerie Taché, Ottawa, 15–22.</mixed-citation></ref><ref id="B55"><mixed-citation xmlns:xlink="http://www.w3.org/1999/xlink" xlink:type="simple"><person-group><name name-style="western"><surname>Ilie</surname><given-names>V</given-names></name><name name-style="western"><surname>Schiller</surname><given-names>E</given-names></name><name name-style="western"><surname>Stagl</surname><given-names>V</given-names></name></person-group> (<year>2009</year>) <article-title>Type specimens of the <tp:taxon-name><tp:taxon-name-part taxon-name-part-type="order">Geophilomorpha</tp:taxon-name-part></tp:taxon-name> (<tp:taxon-name><tp:taxon-name-part taxon-name-part-type="class">Chilopoda</tp:taxon-name-part></tp:taxon-name>) in the Natural History Museum in Vienna. Kataloge der wissenschaftlichen Sammlungen des Naturhistorischen Museum in Wien.</article-title><source>Verlag des Naturhistorischen Museum in Vienna</source><volume>22</volume>(<issue>4</issue>): <fpage>1</fpage>–<lpage>75</lpage>.</mixed-citation></ref><ref id="B60"><mixed-citation xmlns:xlink="http://www.w3.org/1999/xlink" xlink:type="simple"><person-group><name name-style="western"><surname>Langor</surname><given-names>DW</given-names></name><name name-style="western"><surname>Langor</surname><given-names>SD</given-names></name></person-group> (<year>2022</year>) The biota of Canada: checklist of the centipedes of Canada (<tp:taxon-name><tp:taxon-name-part taxon-name-part-type="subphylum">Myriapoda</tp:taxon-name-part></tp:taxon-name>: <tp:taxon-name><tp:taxon-name-part taxon-name-part-type="class">Chilopoda</tp:taxon-name-part></tp:taxon-name>). Canadian Entomologist 154(1, e8): 1–12. <ext-link xlink:href="10.4039/tce.2021.58" ext-link-type="doi" xlink:type="simple">https://doi.org/10.4039/tce.2021.58</ext-link></mixed-citation></ref><ref id="B74"><mixed-citation xmlns:xlink="http://www.w3.org/1999/xlink" xlink:type="simple"><person-group><name name-style="western"><surname>Nordenskiöld</surname><given-names>AE</given-names></name></person-group> (<year>1882</year>) <source>The voyage of the Vega round Asia and Europe.</source><publisher-name>Macmillan and Company</publisher-name>, <publisher-loc>New York</publisher-loc>, <size units="page">756 pp</size>.</mixed-citation></ref></ref-list></tp:taxon-treatment>
