# Supplementary material for: ﻿An updated synthesis of the Geophilomorpha (Chilopoda) of Asian Russia
Source: Zookeys. 2024 Apr 23;1198:17–54. doi: 10.3897/zookeys.1198.119781 (PMC11061560; doi:10.3897/zookeys.1198.119781)
Supplement: XML Treatment for Arctogeophilus macrocephalus [file zookeys.1198.119781-treatment3.xml]

<!DOCTYPE tp:taxon-treatment
  PUBLIC "-//TaxonX//DTD Taxonomic Treatment Publishing DTD v0 20100105//EN" "tax-treatment-NSO.dtd">
<tp:taxon-treatment xmlns:tp="http://www.plazi.org/taxpub"><tp:treatment-meta><kwd-group><label>Taxon classification</label><kwd>
              <named-content content-type="kingdom">Animalia</named-content>
            </kwd><kwd>
              <named-content content-type="order">Geophilomorpha</named-content>
            </kwd><kwd>
              <named-content content-type="family">Geophilidae</named-content>
            </kwd></kwd-group><mixed-citation publication-type="journal"><person-group><name><surname>Dyachkov</surname><given-names>Yurii V.</given-names></name><name><surname>Bonato</surname><given-names>Lucio</given-names></name></person-group><article-title>﻿An updated synthesis of the <tp:taxon-name><tp:taxon-name-part taxon-name-part-type="order">Geophilomorpha</tp:taxon-name-part></tp:taxon-name> (<tp:taxon-name><tp:taxon-name-part taxon-name-part-type="class">Chilopoda</tp:taxon-name-part></tp:taxon-name>) of Asian Russia</article-title><source>Zookeys</source><day>23</day><month>04</month><year>2024</year><volume>1198</volume><fpage>17</fpage><lpage>54</lpage><pub-id pub-id-type="doi">10.3897/zookeys.1198.119781</pub-id></mixed-citation></tp:treatment-meta><tp:nomenclature><label>﻿2.</label><tp:taxon-name>
            <object-id xmlns:xlink="http://www.w3.org/1999/xlink" content-type="arpha" xlink:type="simple">9C967986-F32F-54FF-B8C5-125B5FAA5838</object-id>
            <tp:taxon-name-part taxon-name-part-type="genus" reg="Arctogeophilus">Arctogeophilus</tp:taxon-name-part>
            <tp:taxon-name-part taxon-name-part-type="species" reg="macrocephalus">macrocephalus</tp:taxon-name-part>
          </tp:taxon-name><tp:taxon-authority>Folkmanová &amp; Dobroruka, 1960 *</tp:taxon-authority><tp:nomenclature-citation-list><tp:nomenclature-citation><tp:taxon-name>
                <tp:taxon-name-part taxon-name-part-type="genus" reg="Arctogeophilus">Arctogeophilus</tp:taxon-name-part>
                <tp:taxon-name-part taxon-name-part-type="species" reg="macrocephalus">macrocephalus</tp:taxon-name-part>
              </tp:taxon-name><comment>Folkmanová &amp; Dobroruka, 1960: 1815.</comment></tp:nomenclature-citation><tp:nomenclature-citation><tp:taxon-name>
                <tp:taxon-name-part taxon-name-part-type="genus" reg="Arctogeophilus">Arctogeophilus</tp:taxon-name-part>
              </tp:taxon-name><comment>sp. – <xref ref-type="bibr" rid="B22">Byzova and Chadaeva 1965</xref>: 333.</comment></tp:nomenclature-citation><tp:nomenclature-citation><tp:taxon-name>
                <tp:taxon-name-part taxon-name-part-type="genus" reg="Arctogeophilus">Arctogeophilus</tp:taxon-name-part>
                <tp:taxon-name-part taxon-name-part-type="species" reg="macrocephalus">macrocephalus</tp:taxon-name-part>
              </tp:taxon-name><comment>– <xref ref-type="bibr" rid="B116">Zalesskaja et al. 1982</xref>: 188; <xref ref-type="bibr" rid="B48">Ganin 1997</xref>: 105, 109, 112, 114, 129, 134, 141; <xref ref-type="bibr" rid="B114">Vorobiova 1999</xref>: 33; 2002: 63; <xref ref-type="bibr" rid="B78">Rybalov 2002</xref>: 83; <xref ref-type="bibr" rid="B45">Farzalieva 2008</xref>: 56; <xref ref-type="bibr" rid="B113">Volkova 2016</xref>: 671; <xref ref-type="bibr" rid="B69">Nefediev et al. 2017a</xref>: 8; <xref ref-type="bibr" rid="B71">2017c</xref>: 221; <xref ref-type="bibr" rid="B72">2018</xref>: 236; <xref ref-type="bibr" rid="B73">2021</xref>: 37; <xref ref-type="bibr" rid="B41">Dyachkov and Tuf 2019</xref>: 25; <xref ref-type="bibr" rid="B68">Nefediev 2019</xref>: 24.</comment></tp:nomenclature-citation></tp:nomenclature-citation-list></tp:nomenclature><tp:treatment-sec sec-type="type locality" id="SECID0EBQAG"><title>Type locality.</title><p>Russia: Republic of Tatarstan: Chistopolsky District: “Bliz s. Zmievo” (<xref ref-type="bibr" rid="B47">Folkmanová and Dobroruka 1960</xref>) = near Zmievo village, ca <named-content xmlns:xlink="http://www.w3.org/1999/xlink" content-type="dwc:verbatimCoordinates" xlink:type="simple"><named-content content-type="geo-json" specific-use="{&#34;type&#34;:&#34;Point&#34;,&#34;coordinates&#34;:[50.716667,55.383333]}" id="NCID0EOQAG" xlink:type="simple">55°23'N, 50°43'E</named-content></named-content>.</p></tp:treatment-sec><tp:treatment-sec sec-type="Type series" id="SECID0ETQAG"><title>Type series.</title><p><bold><italic>Syntypes</italic></bold>: 20 specimens. Depository unknown.</p></tp:treatment-sec><tp:treatment-sec sec-type="diagnosis" id="SECID0E5QAG"><title>Diagnosis.</title><p>A species of <italic><tp:taxon-name><tp:taxon-name-part taxon-name-part-type="genus" reg="Arctogeophilus">Arctogeophilus</tp:taxon-name-part></tp:taxon-name></italic> with first maxillary lappets relatively long; denticles on all forcipular articles, those on intermediate articles smaller than those on trochanteroprefemur and tarsungulum; 35–43 leg-bearing segments; ventral pore-fields on some anterior segments; pretarsus of ultimate legs absent.</p></tp:treatment-sec><tp:treatment-sec sec-type="distribution" id="SECID0ELRAG"><title>Distribution.</title><p>Western Siberia: Sverdlovsk, Chelyabinsk, Tomsk, and Kemerovo oblasts, Altai krai, republics of Altai and Khakassia (<xref ref-type="bibr" rid="B22">Byzova and Chadaeva 1965</xref>; <xref ref-type="bibr" rid="B116">Zalesskaja et al. 1982</xref>; <xref ref-type="bibr" rid="B45">Farzalieva 2008</xref>; <xref ref-type="bibr" rid="B69">Nefediev et al. 2017a</xref>, <xref ref-type="bibr" rid="B71">2017c</xref>, <xref ref-type="bibr" rid="B72">2018</xref>, <xref ref-type="bibr" rid="B73">2021</xref>; <xref ref-type="bibr" rid="B68">Nefediev 2019</xref>). Eastern Siberia: Republic of Tuva and Krasnoyarsk krai (<xref ref-type="bibr" rid="B116">Zalesskaja et al. 1982</xref>; <xref ref-type="bibr" rid="B114">Vorobiova 1999</xref>; <xref ref-type="bibr" rid="B78">Rybalov 2002</xref>; <xref ref-type="bibr" rid="B115">Vorobiova et al. 2002</xref>). Far East: Jewish autonomous oblast, Amur oblast, Khabarovsk and Maritime krais, Chukotka autonomous okrug, and Sakhalin oblast (Sakhalin and Kunashir islands) (<xref ref-type="bibr" rid="B116">Zalesskaja et al. 1982</xref>; <xref ref-type="bibr" rid="B48">Ganin 1997</xref>). Outside Asian Russia: westwards to Transcarpathia (<xref ref-type="bibr" rid="B116">Zalesskaja et al. 1982</xref>; <xref ref-type="bibr" rid="B113">Volkova 2016</xref>) and Eastern Kazakhstan (<xref ref-type="bibr" rid="B41">Dyachkov and Tuf 2019</xref>).</p></tp:treatment-sec><tp:treatment-sec sec-type="remarks" id="SECID0EVTAG"><title>Remarks.</title><p><xref ref-type="bibr" rid="B116">Zalesskaja et al. (1982</xref>: 189) suggested this species can be a junior synonym of <italic><tp:taxon-name><tp:taxon-name-part taxon-name-part-type="genus" reg="Arctogeophilus">A.</tp:taxon-name-part><tp:taxon-name-part taxon-name-part-type="species" reg="glacialis">glacialis</tp:taxon-name-part></tp:taxon-name></italic> (Attems, 1909), and this is still in doubt (<xref ref-type="bibr" rid="B69">Nefediev et al. 2017a</xref>). Because of this uncertainty, the actual taxonomic status of the populations of <italic><tp:taxon-name><tp:taxon-name-part taxon-name-part-type="genus" reg="Arctogeophilus">Arctogeophilus</tp:taxon-name-part></tp:taxon-name></italic> from the Far East remains to clarify.</p><p>The type locality for <italic><tp:taxon-name><tp:taxon-name-part taxon-name-part-type="genus" reg="Arctogeophilus">A.</tp:taxon-name-part><tp:taxon-name-part taxon-name-part-type="species" reg="macrocephalus">macrocephalus</tp:taxon-name-part></tp:taxon-name></italic> has been sometimes reported erroneously in previous publications (e.g., <xref ref-type="bibr" rid="B11">Bonato and Minelli 2014</xref>).</p></tp:treatment-sec><ref-list><ref id="B22"><mixed-citation xmlns:xlink="http://www.w3.org/1999/xlink" xlink:type="simple"><person-group><name name-style="western"><surname>Byzova</surname><given-names>YuB</given-names></name><name name-style="western"><surname>Chadaeva</surname><given-names>ZV</given-names></name></person-group> (<year>1965</year>) <article-title>A comparative characteristic of the soil fauna of various associations in the <italic><tp:taxon-name><tp:taxon-name-part taxon-name-part-type="genus">Abies</tp:taxon-name-part><tp:taxon-name-part taxon-name-part-type="species">sibirica</tp:taxon-name-part></tp:taxon-name></italic> forest (Kemerovo oblast).</article-title><source>Zoologicheskii Zhurnal</source><volume>44</volume>(<issue>3</issue>): <fpage>331</fpage>–<lpage>339</lpage>. [In Russian, with English summary]</mixed-citation></ref><ref id="B116"><mixed-citation xmlns:xlink="http://www.w3.org/1999/xlink" xlink:type="simple"><person-group><name name-style="western"><surname>Zalesskaja</surname><given-names>NT</given-names></name><name name-style="western"><surname>Titova</surname><given-names>LP</given-names></name><name name-style="western"><surname>Golovatch</surname><given-names>SI</given-names></name></person-group> (<year>1982</year>) <article-title>The myriapod fauna of the Moscow Region.</article-title> In: <person-group><name name-style="western"><surname>Ghilarov</surname><given-names>MS</given-names></name></person-group> (<role>Ed.</role>) <issue-title>Pochvennye bespozvonochnye Moskovskoi oblasti.</issue-title><source>Nauka Publisher, Moscow</source>, <fpage>179</fpage>–<lpage>200</lpage>. [In Russian]</mixed-citation></ref><ref id="B48"><mixed-citation xmlns:xlink="http://www.w3.org/1999/xlink" xlink:type="simple"><person-group><name name-style="western"><surname>Ganin</surname><given-names>GN</given-names></name></person-group> (<year>1997</year>) <source>Soil Invertebrates of the Ussuri Taiga.</source><publisher-name>Dalnauka</publisher-name>, <publisher-loc>Vladivostok-Khabarovsk</publisher-loc>, <size units="page">160 pp</size>. [In Russian, with English summary]</mixed-citation></ref><ref id="B114"><mixed-citation xmlns:xlink="http://www.w3.org/1999/xlink" xlink:type="simple"><person-group><name name-style="western"><surname>Vorobiova</surname><given-names>IG</given-names></name></person-group> (<year>1999</year>) <article-title>Ecological and faunistic characteristics of myriapod populations in the mid-flow region of Yenissei River.</article-title> In: <person-group><name name-style="western"><surname>Striganova</surname><given-names>BR</given-names></name></person-group> (<role>Ed.</role>) <issue-title>Problemy pochvennoi zoologii.</issue-title><source>Materialy II (XII) Vserossiiskogo soveshchaniya po pochvennoi zoologii. KMK Press, Moscow</source>, <fpage>33</fpage>–<lpage>34</lpage>. [In Russian]</mixed-citation></ref><ref id="B78"><mixed-citation xmlns:xlink="http://www.w3.org/1999/xlink" xlink:type="simple"><person-group><name name-style="western"><surname>Rybalov</surname><given-names>LB</given-names></name></person-group> (<year>2002</year>) <article-title>Zonal and landscape changes in soil invertebrate populations in a near-Yenisei River region of middle Siberia and the role of temperature adaptations in the meridional (zonal) distribution of invertebrates.</article-title><source>Russian Entomological Journal</source><volume>11</volume>(<issue>1</issue>): <fpage>77</fpage>–<lpage>86</lpage>. [In Russian, with English summary]</mixed-citation></ref><ref id="B45"><mixed-citation xmlns:xlink="http://www.w3.org/1999/xlink" xlink:type="simple"><person-group><name name-style="western"><surname>Farzalieva</surname><given-names>GSh</given-names></name></person-group> (<year>2008</year>) <source>The fauna and chorology of <tp:taxon-name><tp:taxon-name-part taxon-name-part-type="subphylum">Myriapoda</tp:taxon-name-part></tp:taxon-name> from the Urals and Cisuralia. PhD Thesis.</source><publisher-name>Perm State University</publisher-name>, <publisher-loc>Perm</publisher-loc>, <size units="page">189 pp</size>. [In Russian]</mixed-citation></ref><ref id="B113"><mixed-citation xmlns:xlink="http://www.w3.org/1999/xlink" xlink:type="simple"><person-group><name name-style="western"><surname>Volkova</surname><given-names>YuS</given-names></name></person-group> (<year>2016</year>) <article-title>An annotated catalogue of geophilomorph centipedes (<tp:taxon-name><tp:taxon-name-part taxon-name-part-type="class">Chilopoda</tp:taxon-name-part></tp:taxon-name>, <tp:taxon-name><tp:taxon-name-part taxon-name-part-type="order">Geophilomorpha</tp:taxon-name-part></tp:taxon-name>) from the European part of Russia.</article-title><source>Zoologicheskii Zhurnal</source><volume>95</volume>(<issue>6</issue>): <fpage>669</fpage>–<lpage>678</lpage>. [In Russian, with English summary] <ext-link xlink:href="10.1134/S0013873816040138" ext-link-type="doi" xlink:type="simple">https://doi.org/10.1134/S0013873816040138</ext-link></mixed-citation></ref><ref id="B69"><mixed-citation xmlns:xlink="http://www.w3.org/1999/xlink" xlink:type="simple"><person-group><name name-style="western"><surname>Nefediev</surname><given-names>PS</given-names></name><name name-style="western"><surname>Tuf</surname><given-names>IH</given-names></name><name name-style="western"><surname>Farzalieva</surname><given-names>GS</given-names></name></person-group> (<year>2017a</year>) <article-title>Centipedes from urban areas in southwestern Siberia, Russia (<tp:taxon-name><tp:taxon-name-part taxon-name-part-type="class">Chilopoda</tp:taxon-name-part></tp:taxon-name>). Part 2. <tp:taxon-name><tp:taxon-name-part taxon-name-part-type="order">Geophilomorpha</tp:taxon-name-part></tp:taxon-name>.</article-title><source><tp:taxon-name><tp:taxon-name-part taxon-name-part-type="phylum">Arthropoda</tp:taxon-name-part></tp:taxon-name> Selecta</source><volume>26</volume>(<issue>1</issue>): <fpage>8</fpage>–<lpage>14</lpage>. <ext-link xlink:href="10.15298/arthsel.26.1.02" ext-link-type="doi" xlink:type="simple">https://doi.org/10.15298/arthsel.26.1.02</ext-link></mixed-citation></ref><ref id="B71"><mixed-citation xmlns:xlink="http://www.w3.org/1999/xlink" xlink:type="simple"><person-group><name name-style="western"><surname>Nefediev</surname><given-names>PS</given-names></name><name name-style="western"><surname>Farzalieva</surname><given-names>GS</given-names></name><name name-style="western"><surname>Tuf</surname><given-names>IH</given-names></name></person-group> (<year>2017c</year>) <article-title>A preliminary review of the centipede fauna of the Altai State Nature Biosphere Reserve, southwestern Siberia, Russia (<tp:taxon-name><tp:taxon-name-part taxon-name-part-type="class">Chilopoda</tp:taxon-name-part></tp:taxon-name>: <tp:taxon-name><tp:taxon-name-part taxon-name-part-type="order">Lithobiomorpha</tp:taxon-name-part></tp:taxon-name>, <tp:taxon-name><tp:taxon-name-part taxon-name-part-type="order">Geophilomorpha</tp:taxon-name-part></tp:taxon-name>).</article-title><source><tp:taxon-name><tp:taxon-name-part taxon-name-part-type="phylum">Arthropoda</tp:taxon-name-part></tp:taxon-name> Selecta</source><volume>26</volume>(<issue>3</issue>): <fpage>217</fpage>–<lpage>224</lpage>. <ext-link xlink:href="10.15298/arthsel.26.3.02" ext-link-type="doi" xlink:type="simple">https://doi.org/10.15298/arthsel.26.3.02</ext-link></mixed-citation></ref><ref id="B72"><mixed-citation xmlns:xlink="http://www.w3.org/1999/xlink" xlink:type="simple"><person-group><name name-style="western"><surname>Nefediev</surname><given-names>PS</given-names></name><name name-style="western"><surname>Farzalieva</surname><given-names>GS</given-names></name><name name-style="western"><surname>Tuf</surname><given-names>IH</given-names></name><name name-style="western"><surname>Nedoev</surname><given-names>KK</given-names></name><name name-style="western"><surname>Niyazov</surname><given-names>ST</given-names></name></person-group> (<year>2018</year>) <article-title>Millipede and centipede assemblages on the northern and southern slopes of the lowland Altais, southwestern Siberia, Russia (<tp:taxon-name><tp:taxon-name-part taxon-name-part-type="class">Diplopoda</tp:taxon-name-part></tp:taxon-name>, <tp:taxon-name><tp:taxon-name-part taxon-name-part-type="class">Chilopoda</tp:taxon-name-part></tp:taxon-name>).</article-title><source>ZooKeys</source><volume>741</volume>: <fpage>219</fpage>–<lpage>254</lpage>. <ext-link xlink:href="10.3897/zookeys.741.21936" ext-link-type="doi" xlink:type="simple">https://doi.org/10.3897/zookeys.741.21936</ext-link></mixed-citation></ref><ref id="B73"><mixed-citation xmlns:xlink="http://www.w3.org/1999/xlink" xlink:type="simple"><person-group><name name-style="western"><surname>Nefediev</surname><given-names>PS</given-names></name><name name-style="western"><surname>Nefedieva</surname><given-names>JS</given-names></name><name name-style="western"><surname>Farzalieva</surname><given-names>GS</given-names></name></person-group> (<year>2021</year>) <article-title>New data on the myriapod fauna (<tp:taxon-name><tp:taxon-name-part taxon-name-part-type="subphylum">Myriapoda</tp:taxon-name-part></tp:taxon-name>: <tp:taxon-name><tp:taxon-name-part taxon-name-part-type="class">Chilopoda</tp:taxon-name-part></tp:taxon-name>, <tp:taxon-name><tp:taxon-name-part taxon-name-part-type="class">Diplopoda</tp:taxon-name-part></tp:taxon-name>) of the Republic of Khakassia, central Siberia, Russia.</article-title><source>Zoologia Bespozvonocnyh</source><volume>18</volume>(<issue>1</issue>): <fpage>36</fpage>–<lpage>46</lpage>. <ext-link xlink:href="10.15298/invertzool.18.1.04" ext-link-type="doi" xlink:type="simple">https://doi.org/10.15298/invertzool.18.1.04</ext-link></mixed-citation></ref><ref id="B41"><mixed-citation xmlns:xlink="http://www.w3.org/1999/xlink" xlink:type="simple"><person-group><name name-style="western"><surname>Dyachkov</surname><given-names>YuV</given-names></name><name name-style="western"><surname>Tuf</surname><given-names>IH</given-names></name></person-group> (<year>2019</year>) <article-title>New data on the family <tp:taxon-name><tp:taxon-name-part taxon-name-part-type="family">Geophilidae</tp:taxon-name-part></tp:taxon-name> Leach, 1815 (<tp:taxon-name><tp:taxon-name-part taxon-name-part-type="class">Chilopoda</tp:taxon-name-part></tp:taxon-name>: <tp:taxon-name><tp:taxon-name-part taxon-name-part-type="order">Geophilomorpha</tp:taxon-name-part></tp:taxon-name>) from Kazakhstan.</article-title><source>Far Eastern Entomologist = Dal’nevostochnyi Entomolog</source><volume>391</volume>: <fpage>24</fpage>–<lpage>28</lpage>. <ext-link xlink:href="10.25221/fee.391.2" ext-link-type="doi" xlink:type="simple">https://doi.org/10.25221/fee.391.2</ext-link></mixed-citation></ref><ref id="B68"><mixed-citation xmlns:xlink="http://www.w3.org/1999/xlink" xlink:type="simple"><person-group><name name-style="western"><surname>Nefediev</surname><given-names>PS</given-names></name></person-group> (<year>2019</year>) <article-title>New records of geophilomorph centipedes (<tp:taxon-name><tp:taxon-name-part taxon-name-part-type="class">Chilopoda</tp:taxon-name-part></tp:taxon-name>: <tp:taxon-name><tp:taxon-name-part taxon-name-part-type="order">Geophilomorpha</tp:taxon-name-part></tp:taxon-name>) from natural and anthropogenic habitats of Siberia.</article-title><source>Far Eastern Entomologist = Dal’nevostochnyi Entomolog</source><volume>380</volume>: <fpage>23</fpage>–<lpage>28</lpage>. <ext-link xlink:href="10.25221/fee.380.4" ext-link-type="doi" xlink:type="simple">https://doi.org/10.25221/fee.380.4</ext-link></mixed-citation></ref><ref id="B47"><mixed-citation xmlns:xlink="http://www.w3.org/1999/xlink" xlink:type="simple"><person-group><name name-style="western"><surname>Folkmanová</surname><given-names>B</given-names></name><name name-style="western"><surname>Dobroruka</surname><given-names>LJ</given-names></name></person-group> (<year>1960</year>) <article-title>Contribution to knowledge of centipedes (<tp:taxon-name><tp:taxon-name-part taxon-name-part-type="class">Chilopoda</tp:taxon-name-part></tp:taxon-name>) of USSR.</article-title><source>Zoologicheskii Zhurnal</source><volume>39</volume>(<issue>12</issue>): <fpage>1811</fpage>–<lpage>1818</lpage>. [In Russian with German summary]</mixed-citation></ref><ref id="B115"><mixed-citation xmlns:xlink="http://www.w3.org/1999/xlink" xlink:type="simple"><person-group><name name-style="western"><surname>Vorobiova</surname><given-names>IG</given-names></name><name name-style="western"><surname>Rybalov</surname><given-names>LB</given-names></name><name name-style="western"><surname>Rossolimo</surname><given-names>TE</given-names></name><name name-style="western"><surname>Zalesskaja</surname><given-names>NT</given-names></name></person-group> (<year>2002</year>) Zonal and landscape distribution of the myriapod fauna and populations (<tp:taxon-name><tp:taxon-name-part taxon-name-part-type="subphylum">Myriapoda</tp:taxon-name-part></tp:taxon-name>) in the Yenisei River basin. In: Izuchenie, sokhranenie i vosstanovlenie bioraznoobraziya ekosistem na Yeniseiskom ekologicheskom transekte: Zhivotnyi mir, etno-ekologicheskie issledovniya, 2. IEE RAS Publisher, Moscow, 60–71. [In Russian]</mixed-citation></ref><ref id="B11"><mixed-citation xmlns:xlink="http://www.w3.org/1999/xlink" xlink:type="simple"><person-group><name name-style="western"><surname>Bonato</surname><given-names>L</given-names></name><name name-style="western"><surname>Minelli</surname><given-names>A</given-names></name></person-group> (<year>2014</year>) <tp:taxon-name><tp:taxon-name-part taxon-name-part-type="class">Chilopoda</tp:taxon-name-part></tp:taxon-name><tp:taxon-name><tp:taxon-name-part taxon-name-part-type="order">Geophilomorpha</tp:taxon-name-part></tp:taxon-name> of Europe: a revised list of species, with taxonomic and nomenclatorial notes. Zootaxa 3770: 136. <ext-link xlink:href="10.11646/zootaxa.3770.1.1" ext-link-type="doi" xlink:type="simple">https://doi.org/10.11646/zootaxa.3770.1.1</ext-link></mixed-citation></ref></ref-list></tp:taxon-treatment>
