# Supplementary material for: ﻿An updated synthesis of the Geophilomorpha (Chilopoda) of Asian Russia
Source: Zookeys. 2024 Apr 23;1198:17–54. doi: 10.3897/zookeys.1198.119781 (PMC11061560; doi:10.3897/zookeys.1198.119781)
Supplement: XML Treatment for Geophilus [file zookeys.1198.119781-treatment5.xml]

<!DOCTYPE tp:taxon-treatment
  PUBLIC "-//TaxonX//DTD Taxonomic Treatment Publishing DTD v0 20100105//EN" "tax-treatment-NSO.dtd">
<tp:taxon-treatment xmlns:tp="http://www.plazi.org/taxpub"><tp:treatment-meta><kwd-group><label>Taxon classification</label><kwd>
              <named-content content-type="kingdom">Animalia</named-content>
            </kwd><kwd>
              <named-content content-type="order">Geophilomorpha</named-content>
            </kwd><kwd>
              <named-content content-type="family">Geophilidae</named-content>
            </kwd></kwd-group><mixed-citation publication-type="journal"><person-group><name><surname>Dyachkov</surname><given-names>Yurii V.</given-names></name><name><surname>Bonato</surname><given-names>Lucio</given-names></name></person-group><article-title>﻿An updated synthesis of the <tp:taxon-name><tp:taxon-name-part taxon-name-part-type="order">Geophilomorpha</tp:taxon-name-part></tp:taxon-name> (<tp:taxon-name><tp:taxon-name-part taxon-name-part-type="class">Chilopoda</tp:taxon-name-part></tp:taxon-name>) of Asian Russia</article-title><source>Zookeys</source><day>23</day><month>04</month><year>2024</year><volume>1198</volume><fpage>17</fpage><lpage>54</lpage><pub-id pub-id-type="doi">10.3897/zookeys.1198.119781</pub-id></mixed-citation></tp:treatment-meta><tp:nomenclature><label>﻿Genus</label><tp:taxon-name>
            <object-id xmlns:xlink="http://www.w3.org/1999/xlink" content-type="arpha" xlink:type="simple">929DCE0C-5B28-570F-8605-78BD3EEA1135</object-id>
            <tp:taxon-name-part taxon-name-part-type="genus" reg="Geophilus">Geophilus</tp:taxon-name-part>
          </tp:taxon-name><tp:taxon-authority>Leach, 1814</tp:taxon-authority></tp:nomenclature><tp:treatment-sec sec-type="diagnosis" id="SECID0EL3AG"><title>Diagnosis.</title><p>Geophilids with head usually only slightly elongate; clypeal areas usually not distinct; labral side-pieces distinctly separated by an intermediate part; second maxillary coxosternite medially long and sclerotized, without both statuminia and anterior inner processes; second maxillary pretarsus claw-like or reduced; forcipular tergite approximately as broad as the subsequent tergite, covering most part of the pleurites; forcipular coxosternite usually wider than long, gradually narrowing posteriorly, without anterior denticles, with chitin-lines, with coxopleural sutures diverging anteriorly also in their anterior half; forcipular trochanteroprefemur only moderately elongate, usually without denticles; forcipular tarsungulum with at most a small basal denticle; trunk sternites often with “carpophagus” pits and often with ventral pore-fields, usually a transverse band on the posterior part of the sternite; metasternite of the ultimate leg-bearing segment usually wider than long; coxopleura with sparse ventral pores, most of them close to metasternite; pretarsus of ultimate leg pair claw-like or reduced. See Table <xref ref-type="table" rid="T3">3</xref>.</p><table-wrap id="T3" position="float" orientation="portrait"><label>Table 3.</label><caption><p>Differences between species of the genus <italic><tp:taxon-name><tp:taxon-name-part taxon-name-part-type="genus" reg="Geophilus">Geophilus</tp:taxon-name-part></tp:taxon-name></italic> Leach, 1814 known from Asian Russia.</p></caption><table id="TID0EVNCK" rules="all"><tbody><tr><th rowspan="2" colspan="1">Species</th><th rowspan="1" colspan="5">Characters</th></tr><tr><th rowspan="1" colspan="1">Leg-bearing segments</th><th rowspan="1" colspan="1">“Carpophagus” pits</th><th rowspan="1" colspan="1">Ventral pore-fields on the anterior metasternites</th><th rowspan="1" colspan="1">Coxal pores</th><th rowspan="1" colspan="1">Anal pores</th></tr><tr><td rowspan="1" colspan="1"><italic><tp:taxon-name><tp:taxon-name-part taxon-name-part-type="genus" reg="Geophilus">G.</tp:taxon-name-part><tp:taxon-name-part taxon-name-part-type="species" reg="bipartitus">bipartitus</tp:taxon-name-part></tp:taxon-name></italic> Takakuwa, 1937</td><td rowspan="1" colspan="1">35–39</td><td rowspan="1" colspan="1">present</td><td rowspan="1" colspan="1">transverse diamond</td><td rowspan="1" colspan="1">all close to the margin of metasternite</td><td rowspan="1" colspan="1">present</td></tr><tr><td rowspan="1" colspan="1"><italic><tp:taxon-name><tp:taxon-name-part taxon-name-part-type="genus" reg="Geophilus">G.</tp:taxon-name-part><tp:taxon-name-part taxon-name-part-type="species" reg="flavus">flavus</tp:taxon-name-part></tp:taxon-name></italic> (De Geer, 1778)</td><td rowspan="1" colspan="1">37–61</td><td rowspan="1" colspan="1">absent</td><td rowspan="1" colspan="1">transverse band</td><td rowspan="1" colspan="1">all close to the margin of metasternite</td><td rowspan="1" colspan="1">present</td></tr><tr><td rowspan="1" colspan="1"><italic><tp:taxon-name><tp:taxon-name-part taxon-name-part-type="genus" reg="Geophilus">G.</tp:taxon-name-part><tp:taxon-name-part taxon-name-part-type="species" reg="orientalis">orientalis</tp:taxon-name-part></tp:taxon-name></italic> Sseliwanoff, 1881</td><td rowspan="1" colspan="1">39</td><td rowspan="1" colspan="1">?</td><td rowspan="1" colspan="1">?</td><td rowspan="1" colspan="1">on the ventral and lateral sides of coxopleura</td><td rowspan="1" colspan="1">present</td></tr><tr><td rowspan="1" colspan="1"><italic><tp:taxon-name><tp:taxon-name-part taxon-name-part-type="genus" reg="Geophilus">G.</tp:taxon-name-part><tp:taxon-name-part taxon-name-part-type="species" reg="proximus">proximus</tp:taxon-name-part></tp:taxon-name></italic> C.L. Koch, 1847</td><td rowspan="1" colspan="1">45–55</td><td rowspan="1" colspan="1">present</td><td rowspan="1" colspan="1">an entire posterior diamond</td><td rowspan="1" colspan="1">all close to the margin of metasternite</td><td rowspan="1" colspan="1">present</td></tr><tr><td rowspan="1" colspan="1"><italic><tp:taxon-name><tp:taxon-name-part taxon-name-part-type="genus" reg="Geophilus">G.</tp:taxon-name-part><tp:taxon-name-part taxon-name-part-type="species" reg="rhomboideus">rhomboideus</tp:taxon-name-part></tp:taxon-name></italic> Takakuwa, 1937</td><td rowspan="1" colspan="1">43–49</td><td rowspan="1" colspan="1">present</td><td rowspan="1" colspan="1">transverse diamond</td><td rowspan="1" colspan="1">most pores close to the margin of metasternite and one pore located separately</td><td rowspan="1" colspan="1">present</td></tr><tr><td rowspan="1" colspan="1"><italic><tp:taxon-name><tp:taxon-name-part taxon-name-part-type="genus" reg="Geophilus">G.</tp:taxon-name-part><tp:taxon-name-part taxon-name-part-type="species" reg="sibiricus">sibiricus</tp:taxon-name-part></tp:taxon-name></italic> Stuxberg, 1876</td><td rowspan="1" colspan="1">57–59</td><td rowspan="1" colspan="1">?</td><td rowspan="1" colspan="1">?</td><td rowspan="1" colspan="1">on the ventral and lateral sides of coxopleura</td><td rowspan="1" colspan="1">absent</td></tr><tr><td rowspan="1" colspan="1"><italic><tp:taxon-name><tp:taxon-name-part taxon-name-part-type="genus" reg="Geophilus">G.</tp:taxon-name-part><tp:taxon-name-part taxon-name-part-type="species" reg="sounkyoensis">sounkyoensis</tp:taxon-name-part></tp:taxon-name></italic> Takakuwa, 1937</td><td rowspan="1" colspan="1">55–57</td><td rowspan="1" colspan="1">present</td><td rowspan="1" colspan="1">transverse band and sparse pores</td><td rowspan="1" colspan="1">most pores close to the margin of metasternite and one pore located separately</td><td rowspan="1" colspan="1">present</td></tr></tbody></table></table-wrap></tp:treatment-sec></tp:taxon-treatment>
