# Supplementary material for: ﻿An updated synthesis of the Geophilomorpha (Chilopoda) of Asian Russia
Source: Zookeys. 2024 Apr 23;1198:17–54. doi: 10.3897/zookeys.1198.119781 (PMC11061560; doi:10.3897/zookeys.1198.119781)
Supplement: XML Treatment for Geophilus flavus [file zookeys.1198.119781-treatment7.xml]

<!DOCTYPE tp:taxon-treatment
  PUBLIC "-//TaxonX//DTD Taxonomic Treatment Publishing DTD v0 20100105//EN" "tax-treatment-NSO.dtd">
<tp:taxon-treatment xmlns:tp="http://www.plazi.org/taxpub"><tp:treatment-meta><kwd-group><label>Taxon classification</label><kwd>
              <named-content content-type="kingdom">Animalia</named-content>
            </kwd><kwd>
              <named-content content-type="order">Geophilomorpha</named-content>
            </kwd><kwd>
              <named-content content-type="family">Geophilidae</named-content>
            </kwd></kwd-group><mixed-citation publication-type="journal"><person-group><name><surname>Dyachkov</surname><given-names>Yurii V.</given-names></name><name><surname>Bonato</surname><given-names>Lucio</given-names></name></person-group><article-title>﻿An updated synthesis of the <tp:taxon-name><tp:taxon-name-part taxon-name-part-type="order">Geophilomorpha</tp:taxon-name-part></tp:taxon-name> (<tp:taxon-name><tp:taxon-name-part taxon-name-part-type="class">Chilopoda</tp:taxon-name-part></tp:taxon-name>) of Asian Russia</article-title><source>Zookeys</source><day>23</day><month>04</month><year>2024</year><volume>1198</volume><fpage>17</fpage><lpage>54</lpage><pub-id pub-id-type="doi">10.3897/zookeys.1198.119781</pub-id></mixed-citation></tp:treatment-meta><tp:nomenclature><label>﻿5.</label><tp:taxon-name>
            <object-id xmlns:xlink="http://www.w3.org/1999/xlink" content-type="arpha" xlink:type="simple">A7EFD629-4BCE-5117-AB30-583CDD5D2894</object-id>
            <tp:taxon-name-part taxon-name-part-type="genus" reg="Geophilus">Geophilus</tp:taxon-name-part>
            <tp:taxon-name-part taxon-name-part-type="species" reg="flavus">flavus</tp:taxon-name-part>
          </tp:taxon-name><tp:taxon-authority>(De Geer, 1778)</tp:taxon-authority><tp:nomenclature-citation-list><tp:nomenclature-citation><tp:taxon-name>
                <tp:taxon-name-part taxon-name-part-type="genus" reg="Geophilus">Geophilus</tp:taxon-name-part>
                <tp:taxon-name-part taxon-name-part-type="species" reg="longicornis">longicornis</tp:taxon-name-part>
              </tp:taxon-name><comment><xref ref-type="bibr" rid="B61">Leach 1815</xref>: 386 (synonymy by <xref ref-type="bibr" rid="B87">Stuxberg 1871</xref>: 508).</comment></tp:nomenclature-citation><tp:nomenclature-citation><tp:taxon-name>
                <tp:taxon-name-part taxon-name-part-type="genus" reg="Arthronomalus">Arthronomalus</tp:taxon-name-part>
                <tp:taxon-name-part taxon-name-part-type="species" reg="longicornis">longicornis</tp:taxon-name-part>
              </tp:taxon-name><comment>– <xref ref-type="bibr" rid="B51">Gerstfeldt 1859</xref>: 275; <xref ref-type="bibr" rid="B84">Sseliwanoff 1884</xref>: 90.</comment></tp:nomenclature-citation><tp:nomenclature-citation><tp:taxon-name>
                <tp:taxon-name-part taxon-name-part-type="genus" reg="Necrophloeophagus">Necrophloeophagus</tp:taxon-name-part>
                <tp:taxon-name-part taxon-name-part-type="species" reg="longicornis">longicornis</tp:taxon-name-part>
              </tp:taxon-name><comment>– <xref ref-type="bibr" rid="B19">Brolemann 1930</xref>: 151.</comment></tp:nomenclature-citation><tp:nomenclature-citation><tp:taxon-name>
                <tp:taxon-name-part taxon-name-part-type="genus" reg="Schizotaenia">Schizotaenia</tp:taxon-name-part>
                <tp:taxon-name-part taxon-name-part-type="species" reg="ornata">ornata</tp:taxon-name-part>
              </tp:taxon-name><comment>Folkmanová &amp; Dobroruka, 1960: 1816 (synonymy by <xref ref-type="bibr" rid="B11">Bonato and Minelli 2014</xref>: 41).</comment></tp:nomenclature-citation><tp:nomenclature-citation><tp:taxon-name>
                <tp:taxon-name-part taxon-name-part-type="genus" reg="Geophilus">Geophilus</tp:taxon-name-part>
                <tp:taxon-name-part taxon-name-part-type="species" reg="flavus">flavus</tp:taxon-name-part>
              </tp:taxon-name><comment>– <xref ref-type="bibr" rid="B69">Nefediev et al. 2017a</xref>: 9.</comment></tp:nomenclature-citation></tp:nomenclature-citation-list></tp:nomenclature><tp:treatment-sec sec-type="type locality" id="SECID0EKNBG"><title>Type locality.</title><p>Unknown, possibly in France (<xref ref-type="bibr" rid="B11">Bonato and Minelli 2014</xref>).</p></tp:treatment-sec><tp:treatment-sec sec-type="diagnosis" id="SECID0EUNBG"><title>Diagnosis.</title><p>A species of <italic><tp:taxon-name><tp:taxon-name-part taxon-name-part-type="genus" reg="Geophilus">Geophilus</tp:taxon-name-part></tp:taxon-name></italic> with head ~ 1.2× as long as wide; antennal articles ≤ 2× as long as wide; second maxillary pretarsus claw-like, longer than surrounding setae; forcipular trochanteroprefemur ~ 1.5× as long as wide; forcipular trochanteroprefemur, femur, and tibia without denticles; tarsungulum bearing a small basal denticle; 37–61 leg-bearing segments; “carpophagus” pits absent; ventral pore-fields present, an entire transverse posterior band on the anterior metasternites, two paired posterior groups on the posterior metasternites; metasternite of ultimate leg-bearing segment wider than long; up to a dozen coxal pores on each coxopleuron, all close to the margin of metasternite; pretarsus of ultimate leg pair claw-like; anal pores present.</p></tp:treatment-sec><tp:treatment-sec sec-type="distribution" id="SECID0EBOBG"><title>Distribution.</title><p>Western Siberia: Tomsk oblast (<xref ref-type="bibr" rid="B69">Nefediev et al. 2017a</xref>). Eastern Siberia: Zabaykalsky krai (<xref ref-type="bibr" rid="B51">Gerstfeldt 1859</xref>, as <italic><tp:taxon-name><tp:taxon-name-part taxon-name-part-type="genus" reg="Arthronomalus">Arthronomalus</tp:taxon-name-part><tp:taxon-name-part taxon-name-part-type="species" reg="longicornis">longicornis</tp:taxon-name-part></tp:taxon-name></italic>). Outside Asian Russia: Western Palaearctic (e.g., <xref ref-type="bibr" rid="B13">Bonato et al. 2005</xref>; <xref ref-type="bibr" rid="B85">Stoev 2007</xref>).</p></tp:treatment-sec><tp:treatment-sec sec-type="remarks" id="SECID0ECPBG"><title>Remarks.</title><p>The record from Western Siberia seems to be due to anthropochore introduction (<xref ref-type="bibr" rid="B69">Nefediev et al. 2017a</xref>), while the record from Eastern Siberia requires confirmation (see Discussion).</p></tp:treatment-sec><ref-list><ref id="B61"><mixed-citation xmlns:xlink="http://www.w3.org/1999/xlink" xlink:type="simple"><person-group><name name-style="western"><surname>Leach</surname><given-names>WE</given-names></name></person-group> (<year>1815</year>) <article-title>A tabular view of the external characters of four classes of animals, which Linné arranged under <tp:taxon-name><tp:taxon-name-part taxon-name-part-type="class">Insecta</tp:taxon-name-part></tp:taxon-name>; with the distribution of the genera composing three of these classes into orders, and descriptions of several new genera and species.</article-title><source>Transactions of the Linnean Society of London</source><volume>11</volume>(<issue>2</issue>): <fpage>306</fpage>–<lpage>400</lpage>. <ext-link xlink:href="10.1111/j.1096-3642.1813.tb00065.x" ext-link-type="doi" xlink:type="simple">https://doi.org/10.1111/j.1096-3642.1813.tb00065.x</ext-link></mixed-citation></ref><ref id="B87"><mixed-citation xmlns:xlink="http://www.w3.org/1999/xlink" xlink:type="simple"><person-group><name name-style="western"><surname>Stuxberg</surname><given-names>A</given-names></name></person-group> (<year>1871</year>) <article-title>Bidrag till Skandinaviens Myriopodologi. II. Sveriges Chilopoder.</article-title><source>Öfversigt af Kongliga Vetenskaps-Akademiens Förhandlingar</source><volume>28</volume>: <fpage>493</fpage>–<lpage>512</lpage>.</mixed-citation></ref><ref id="B51"><mixed-citation xmlns:xlink="http://www.w3.org/1999/xlink" xlink:type="simple"><person-group><name name-style="western"><surname>Gerstfeldt</surname><given-names>G</given-names></name></person-group> (<year>1859</year>) <article-title>Ueber einige zum Theil neue Arten Platoden, Anneliden, Myriapoden und Crustaceen Sibiriens, namentlich seines ¨ostlichen Theiles und des Amur-Gebiets. Mémoires de l’Académie impériale des sciences de St.</article-title><source>Pétersbourg</source><volume>8</volume>: <fpage>259</fpage>–<lpage>296</lpage>.</mixed-citation></ref><ref id="B84"><mixed-citation xmlns:xlink="http://www.w3.org/1999/xlink" xlink:type="simple"><person-group><name name-style="western"><surname>Sseliwanoff</surname><given-names>AV</given-names></name></person-group> (<year>1884</year>) <article-title>Materials towards the study of Russian myriapods.</article-title><source>Trudy Russkago Entomologicheskago Obshchestva</source><volume>18</volume>(<issue>1–2</issue>): <fpage>69</fpage>–<lpage>121</lpage>. [In Russian]</mixed-citation></ref><ref id="B19"><mixed-citation xmlns:xlink="http://www.w3.org/1999/xlink" xlink:type="simple"><person-group><name name-style="western"><surname>Brolemann</surname><given-names>HW</given-names></name></person-group> (<year>1930</year>) <article-title>Éléments d’une faune des Myriapodes de France. Chilopodes.</article-title><source>Faune de France</source><volume>25</volume>: <fpage>1</fpage>–<lpage>405</lpage>.</mixed-citation></ref><ref id="B11"><mixed-citation xmlns:xlink="http://www.w3.org/1999/xlink" xlink:type="simple"><person-group><name name-style="western"><surname>Bonato</surname><given-names>L</given-names></name><name name-style="western"><surname>Minelli</surname><given-names>A</given-names></name></person-group> (<year>2014</year>) <tp:taxon-name><tp:taxon-name-part taxon-name-part-type="class">Chilopoda</tp:taxon-name-part></tp:taxon-name><tp:taxon-name><tp:taxon-name-part taxon-name-part-type="order">Geophilomorpha</tp:taxon-name-part></tp:taxon-name> of Europe: a revised list of species, with taxonomic and nomenclatorial notes. Zootaxa 3770: 136. <ext-link xlink:href="10.11646/zootaxa.3770.1.1" ext-link-type="doi" xlink:type="simple">https://doi.org/10.11646/zootaxa.3770.1.1</ext-link></mixed-citation></ref><ref id="B69"><mixed-citation xmlns:xlink="http://www.w3.org/1999/xlink" xlink:type="simple"><person-group><name name-style="western"><surname>Nefediev</surname><given-names>PS</given-names></name><name name-style="western"><surname>Tuf</surname><given-names>IH</given-names></name><name name-style="western"><surname>Farzalieva</surname><given-names>GS</given-names></name></person-group> (<year>2017a</year>) <article-title>Centipedes from urban areas in southwestern Siberia, Russia (<tp:taxon-name><tp:taxon-name-part taxon-name-part-type="class">Chilopoda</tp:taxon-name-part></tp:taxon-name>). Part 2. <tp:taxon-name><tp:taxon-name-part taxon-name-part-type="order">Geophilomorpha</tp:taxon-name-part></tp:taxon-name>.</article-title><source><tp:taxon-name><tp:taxon-name-part taxon-name-part-type="phylum">Arthropoda</tp:taxon-name-part></tp:taxon-name> Selecta</source><volume>26</volume>(<issue>1</issue>): <fpage>8</fpage>–<lpage>14</lpage>. <ext-link xlink:href="10.15298/arthsel.26.1.02" ext-link-type="doi" xlink:type="simple">https://doi.org/10.15298/arthsel.26.1.02</ext-link></mixed-citation></ref><ref id="B13"><mixed-citation xmlns:xlink="http://www.w3.org/1999/xlink" xlink:type="simple"><person-group><name name-style="western"><surname>Bonato</surname><given-names>L</given-names></name><name name-style="western"><surname>Minelli</surname><given-names>A</given-names></name><name name-style="western"><surname>Spuņģis</surname><given-names>V</given-names></name></person-group> (<year>2005</year>) <article-title>Geophilomorph centipedes of Latvia (<tp:taxon-name><tp:taxon-name-part taxon-name-part-type="class">Chilopoda</tp:taxon-name-part></tp:taxon-name>, <tp:taxon-name><tp:taxon-name-part taxon-name-part-type="order">Geophilomorpha</tp:taxon-name-part></tp:taxon-name>).</article-title><source>Latvijas Entomologs</source><volume>42</volume>(<issue>1</issue>): <fpage>5</fpage>–<lpage>17</lpage>.</mixed-citation></ref><ref id="B85"><mixed-citation xmlns:xlink="http://www.w3.org/1999/xlink" xlink:type="simple"><person-group><name name-style="western"><surname>Stoev</surname><given-names>P</given-names></name></person-group> (<year>2007</year>) <article-title>Fauna and Zoogeography of <tp:taxon-name><tp:taxon-name-part taxon-name-part-type="subphylum">Myriapoda</tp:taxon-name-part></tp:taxon-name> in Bulgaria.</article-title> In: <person-group><name name-style="western"><surname>Fet</surname><given-names>V</given-names></name><name name-style="western"><surname>Popov</surname><given-names>A</given-names></name></person-group> (<role>Eds</role>) <issue-title>Biogeography and ecology of Bulgaria.</issue-title><source>Springer</source>, <fpage>379</fpage>–<lpage>404</lpage>. <ext-link xlink:href="10.1007/978-1-4020-5781-6_11" ext-link-type="doi" xlink:type="simple">https://doi.org/10.1007/978-1-4020-5781-6_11</ext-link></mixed-citation></ref></ref-list></tp:taxon-treatment>
