# Supplementary material for: ﻿An updated synthesis of the Geophilomorpha (Chilopoda) of Asian Russia
Source: Zookeys. 2024 Apr 23;1198:17–54. doi: 10.3897/zookeys.1198.119781 (PMC11061560; doi:10.3897/zookeys.1198.119781)
Supplement: XML Treatment for Geophilus orientalis [file zookeys.1198.119781-treatment8.xml]

<!DOCTYPE tp:taxon-treatment
  PUBLIC "-//TaxonX//DTD Taxonomic Treatment Publishing DTD v0 20100105//EN" "tax-treatment-NSO.dtd">
<tp:taxon-treatment xmlns:tp="http://www.plazi.org/taxpub"><tp:treatment-meta><kwd-group><label>Taxon classification</label><kwd>
              <named-content content-type="kingdom">Animalia</named-content>
            </kwd><kwd>
              <named-content content-type="order">Geophilomorpha</named-content>
            </kwd><kwd>
              <named-content content-type="family">Geophilidae</named-content>
            </kwd></kwd-group><mixed-citation publication-type="journal"><person-group><name><surname>Dyachkov</surname><given-names>Yurii V.</given-names></name><name><surname>Bonato</surname><given-names>Lucio</given-names></name></person-group><article-title>﻿An updated synthesis of the <tp:taxon-name><tp:taxon-name-part taxon-name-part-type="order">Geophilomorpha</tp:taxon-name-part></tp:taxon-name> (<tp:taxon-name><tp:taxon-name-part taxon-name-part-type="class">Chilopoda</tp:taxon-name-part></tp:taxon-name>) of Asian Russia</article-title><source>Zookeys</source><day>23</day><month>04</month><year>2024</year><volume>1198</volume><fpage>17</fpage><lpage>54</lpage><pub-id pub-id-type="doi">10.3897/zookeys.1198.119781</pub-id></mixed-citation></tp:treatment-meta><tp:nomenclature><label>﻿6.</label><tp:taxon-name>
            <object-id xmlns:xlink="http://www.w3.org/1999/xlink" content-type="arpha" xlink:type="simple">8032F012-AA05-58A3-8D7E-83F56A71DFAD</object-id>
            <tp:taxon-name-part taxon-name-part-type="genus" reg="Geophilus">Geophilus</tp:taxon-name-part>
            <tp:taxon-name-part taxon-name-part-type="species" reg="orientalis">orientalis</tp:taxon-name-part>
          </tp:taxon-name><tp:taxon-authority>Sseliwanoff, 1881 *</tp:taxon-authority><tp:nomenclature-citation-list><tp:nomenclature-citation><tp:taxon-name>
                <tp:taxon-name-part taxon-name-part-type="genus" reg="Geophilus">Geophilus</tp:taxon-name-part>
                <tp:taxon-name-part taxon-name-part-type="species" reg="orientalis">orientalis</tp:taxon-name-part>
              </tp:taxon-name><comment><xref ref-type="bibr" rid="B83">Sseliwanoff 1881</xref>: 4.</comment></tp:nomenclature-citation><tp:nomenclature-citation><tp:taxon-name>
                <tp:taxon-name-part taxon-name-part-type="genus" reg="Geophilus">Geophilus</tp:taxon-name-part>
                <tp:taxon-name-part taxon-name-part-type="species" reg="orientalis">orientalis</tp:taxon-name-part>
              </tp:taxon-name><comment>– <xref ref-type="bibr" rid="B84">Sseliwanoff 1884</xref>: 80; <xref ref-type="bibr" rid="B2">Attems 1903a</xref>: 45; <xref ref-type="bibr" rid="B3">1903b</xref>: 235; <xref ref-type="bibr" rid="B7">1929</xref>: 329.</comment></tp:nomenclature-citation></tp:nomenclature-citation-list></tp:nomenclature><tp:treatment-sec sec-type="type locality" id="SECID0E5RBG"><title>Type locality.</title><p>Russia: Khabarovsk krai: “Nikolaevsk na Amure” (<xref ref-type="bibr" rid="B83">Sseliwanoff 1881</xref>) = Nikolayevsk-on-Amur city, 53°8'N, 140°42'E.</p></tp:treatment-sec><tp:treatment-sec sec-type="Type series" id="SECID0EISBG"><title>Type series.</title><p><bold><italic>Holotype</italic></bold>: male. Deposited in <named-content xmlns:xlink="http://www.w3.org/1999/xlink" content-type="dwc:institutional_code" xlink:title="Zoological Institute of the Russian Academy of Sciences" xlink:href="http://grbio.org/institution/zoological-institute-russian-academy-sciences" xlink:type="simple">ZISP</named-content>.</p></tp:treatment-sec><tp:treatment-sec sec-type="diagnosis" id="SECID0EXSBG"><title>Diagnosis.</title><p>A species of <italic><tp:taxon-name><tp:taxon-name-part taxon-name-part-type="genus" reg="Geophilus">Geophilus</tp:taxon-name-part></tp:taxon-name></italic> with head slightly longer than wide; forcipular coxosternite with short and wide denticles; all forcipular articles with small denticles, except the tarsungulum; 39 leg-bearing segments; metasternite of ultimate leg-bearing segment longer than wide, only slightly narrowing backwards; numerous coxal pores, on the ventral and lateral sides of coxopleura; anal pores present.</p></tp:treatment-sec><tp:treatment-sec sec-type="distribution" id="SECID0EETBG"><title>Distribution.</title><p>Far East: Khabarovsk krai (<xref ref-type="bibr" rid="B83">Sseliwanoff 1881</xref>, <xref ref-type="bibr" rid="B84">1884</xref>). Outside Asian Russia: no records.</p></tp:treatment-sec><tp:treatment-sec sec-type="remarks" id="SECID0ESTBG"><title>Remarks.</title><p>The species was originally described under the genus <italic><tp:taxon-name><tp:taxon-name-part taxon-name-part-type="genus" reg="Geophilus">Geophilus</tp:taxon-name-part></tp:taxon-name></italic>, but its taxonomic position is considered uncertain since <xref ref-type="bibr" rid="B7">Attems (1929)</xref>. The few morphological characters reported in the descriptions and keys by <xref ref-type="bibr" rid="B83">Sseliwanoff (1881</xref>, <xref ref-type="bibr" rid="B84">1884</xref>) do not allow it to be assigned confidently to one of the known genera.</p></tp:treatment-sec><ref-list><ref id="B83"><mixed-citation xmlns:xlink="http://www.w3.org/1999/xlink" xlink:type="simple"><person-group><name name-style="western"><surname>Sseliwanoff</surname><given-names>AV</given-names></name></person-group> (<year>1881</year>) <article-title><tp:taxon-name><tp:taxon-name-part taxon-name-part-type="family">Geophilidae</tp:taxon-name-part></tp:taxon-name> from the Museum of Imperial Academy of Sciences.</article-title><source>Zapiski Imperatorskoi Akademii Nauk</source><volume>40</volume>: <fpage>1</fpage>–<lpage>27</lpage>. [In Russian]</mixed-citation></ref><ref id="B84"><mixed-citation xmlns:xlink="http://www.w3.org/1999/xlink" xlink:type="simple"><person-group><name name-style="western"><surname>Sseliwanoff</surname><given-names>AV</given-names></name></person-group> (<year>1884</year>) <article-title>Materials towards the study of Russian myriapods.</article-title><source>Trudy Russkago Entomologicheskago Obshchestva</source><volume>18</volume>(<issue>1–2</issue>): <fpage>69</fpage>–<lpage>121</lpage>. [In Russian]</mixed-citation></ref><ref id="B2"><mixed-citation xmlns:xlink="http://www.w3.org/1999/xlink" xlink:type="simple"><person-group><name name-style="western"><surname>Attems</surname><given-names>C</given-names></name></person-group> (<year>1903a</year>) Myriopoden. Fauna Arctica III(1): 35–54.</mixed-citation></ref><ref id="B3"><mixed-citation xmlns:xlink="http://www.w3.org/1999/xlink" xlink:type="simple"><person-group><name name-style="western"><surname>Attems</surname><given-names>C</given-names></name></person-group> (<year>1903b</year>) <article-title>Synopsis der Geophiliden. Zoologischen Jahrbüchern, Abtheilung für Systematik.</article-title><source>Geographie und Biologie der Thiere</source><volume>18</volume>(<issue>2</issue>): <fpage>155</fpage>–<lpage>302</lpage>.</mixed-citation></ref><ref id="B7"><mixed-citation xmlns:xlink="http://www.w3.org/1999/xlink" xlink:type="simple"><person-group><name name-style="western"><surname>Attems</surname><given-names>C</given-names></name></person-group> (<year>1929</year>) <article-title><tp:taxon-name><tp:taxon-name-part taxon-name-part-type="subphylum">Myriapoda</tp:taxon-name-part></tp:taxon-name>. 1. <tp:taxon-name><tp:taxon-name-part taxon-name-part-type="order">Geophilomorpha</tp:taxon-name-part></tp:taxon-name>.</article-title><source>Das Tierreich</source><volume>52</volume>: <fpage>1</fpage>–<lpage>388</lpage>. <ext-link xlink:href="10.1515/9783111430638" ext-link-type="doi" xlink:type="simple">https://doi.org/10.1515/9783111430638</ext-link></mixed-citation></ref></ref-list></tp:taxon-treatment>
