# Supplementary material for: ﻿An updated synthesis of the Geophilomorpha (Chilopoda) of Asian Russia
Source: Zookeys. 2024 Apr 23;1198:17–54. doi: 10.3897/zookeys.1198.119781 (PMC11061560; doi:10.3897/zookeys.1198.119781)
Supplement: XML Treatment for Geophilus proximus [file zookeys.1198.119781-treatment9.xml]

<!DOCTYPE tp:taxon-treatment
  PUBLIC "-//TaxonX//DTD Taxonomic Treatment Publishing DTD v0 20100105//EN" "tax-treatment-NSO.dtd">
<tp:taxon-treatment xmlns:tp="http://www.plazi.org/taxpub"><tp:treatment-meta><kwd-group><label>Taxon classification</label><kwd>
              <named-content content-type="kingdom">Animalia</named-content>
            </kwd><kwd>
              <named-content content-type="order">Geophilomorpha</named-content>
            </kwd><kwd>
              <named-content content-type="family">Geophilidae</named-content>
            </kwd></kwd-group><mixed-citation publication-type="journal"><person-group><name><surname>Dyachkov</surname><given-names>Yurii V.</given-names></name><name><surname>Bonato</surname><given-names>Lucio</given-names></name></person-group><article-title>﻿An updated synthesis of the <tp:taxon-name><tp:taxon-name-part taxon-name-part-type="order">Geophilomorpha</tp:taxon-name-part></tp:taxon-name> (<tp:taxon-name><tp:taxon-name-part taxon-name-part-type="class">Chilopoda</tp:taxon-name-part></tp:taxon-name>) of Asian Russia</article-title><source>Zookeys</source><day>23</day><month>04</month><year>2024</year><volume>1198</volume><fpage>17</fpage><lpage>54</lpage><pub-id pub-id-type="doi">10.3897/zookeys.1198.119781</pub-id></mixed-citation></tp:treatment-meta><tp:nomenclature><label>﻿7.</label><tp:taxon-name>
            <object-id xmlns:xlink="http://www.w3.org/1999/xlink" content-type="arpha" xlink:type="simple">E87A87DC-F076-56AE-B3D1-88344244FD4B</object-id>
            <tp:taxon-name-part taxon-name-part-type="genus" reg="Geophilus">Geophilus</tp:taxon-name-part>
            <tp:taxon-name-part taxon-name-part-type="species" reg="proximus">proximus</tp:taxon-name-part>
          </tp:taxon-name><tp:taxon-authority>C.L. Koch, 1847</tp:taxon-authority><tp:nomenclature-citation-list><tp:nomenclature-citation><tp:taxon-name>
                <tp:taxon-name-part taxon-name-part-type="genus" reg="Geophilus">Geophilus</tp:taxon-name-part>
                <tp:taxon-name-part taxon-name-part-type="species" reg="proximus">proximus</tp:taxon-name-part>
              </tp:taxon-name><comment>– <xref ref-type="bibr" rid="B83">Sseliwanoff 1881</xref>: 6. 1884: 87; <xref ref-type="bibr" rid="B102">Titova 1969</xref>: 165; <xref ref-type="bibr" rid="B116">Zalesskaja et al. 1982</xref>: 188; <xref ref-type="bibr" rid="B76">Poryadina 1991</xref>: 14; <xref ref-type="bibr" rid="B86">Striganova and Poryadina 2005</xref>: 130; <xref ref-type="bibr" rid="B45">Farzalieva 2008</xref>: 58; <xref ref-type="bibr" rid="B20">Bukhkalo and Sergeeva 2012</xref>: 61; <xref ref-type="bibr" rid="B21">Bukhkalo et al. 2014</xref>: 73; <xref ref-type="bibr" rid="B79">Sergeeva 2013</xref>: 530; <xref ref-type="bibr" rid="B80">2014</xref>: 72; <xref ref-type="bibr" rid="B113">Volkova 2016</xref>: 673; <xref ref-type="bibr" rid="B69">Nefediev et al. 2017a</xref>: 9; <xref ref-type="bibr" rid="B70">2017b</xref>: 114; <xref ref-type="bibr" rid="B41">Dyachkov and Tuf 2019</xref>: 25; <xref ref-type="bibr" rid="B68">Nefediev 2019</xref>: 24; <xref ref-type="bibr" rid="B18">Bragina et al. 2020</xref>: 30.</comment></tp:nomenclature-citation></tp:nomenclature-citation-list></tp:nomenclature><tp:treatment-sec sec-type="type locality" id="SECID0E4XBG"><title>Type locality.</title><p>Germany: near Regensburg (<xref ref-type="bibr" rid="B11">Bonato and Minelli 2014</xref>).</p></tp:treatment-sec><tp:treatment-sec sec-type="diagnosis" id="SECID0EHYBG"><title>Diagnosis.</title><p>A species of <italic><tp:taxon-name><tp:taxon-name-part taxon-name-part-type="genus" reg="Geophilus">Geophilus</tp:taxon-name-part></tp:taxon-name></italic> with head slightly longer than wide; antennal articles ≤ ~ 1.5× as long as wide; second maxillary pretarsus claw-like, longer than surrounding setae; forcipular trochanteroprefemur slightly longer than wide; forcipular trochanteroprefemur, femur, and tibia without denticles; forcipular tarsungulum bearing a small basal denticle; 45–55 leg-bearing segments; “carpophagus” pits present, up to as wide as the metasternites; ventral pore-fields present, an entire posterior diamond on the anterior metasternites, absent on the posterior metasternites; metasternite of ultimate leg-bearing segment wider than long; up to a dozen coxal pores on each coxopleuron, all close to the margin of metasternite; pretarsus of ultimate leg pair claw-like; anal pores present.</p></tp:treatment-sec><tp:treatment-sec sec-type="distribution" id="SECID0EUYBG"><title>Distribution.</title><p>Western Siberia: “Western Siberia” (<xref ref-type="bibr" rid="B83">Sseliwanoff 1881</xref>); Sverdlovsk, Chelyabinsk, Tyumen, Omsk, Novosibirsk, Kemerovo, and Tomsk oblasts, Altai krai, Republic of Khakassia (<xref ref-type="bibr" rid="B116">Zalesskaja et al. 1982</xref>; <xref ref-type="bibr" rid="B76">Poryadina 1991</xref>; <xref ref-type="bibr" rid="B86">Striganova and Poryadina 2005</xref>; <xref ref-type="bibr" rid="B45">Farzalieva 2008</xref>; <xref ref-type="bibr" rid="B20">Bukhkalo and Sergeeva 2012</xref>; <xref ref-type="bibr" rid="B79">Sergeeva 2013</xref>, <xref ref-type="bibr" rid="B80">2014</xref>; <xref ref-type="bibr" rid="B21">Bukhkalo et al. 2014</xref>; <xref ref-type="bibr" rid="B69">Nefediev et al. 2017a</xref>, <xref ref-type="bibr" rid="B70">2017b</xref>, <xref ref-type="bibr" rid="B73">2021</xref>; <xref ref-type="bibr" rid="B68">Nefediev 2019</xref>). Outside Asian Russia: Northern Europe (<xref ref-type="bibr" rid="B13">Bonato et al. 2005</xref>).</p></tp:treatment-sec><ref-list><ref id="B83"><mixed-citation xmlns:xlink="http://www.w3.org/1999/xlink" xlink:type="simple"><person-group><name name-style="western"><surname>Sseliwanoff</surname><given-names>AV</given-names></name></person-group> (<year>1881</year>) <article-title><tp:taxon-name><tp:taxon-name-part taxon-name-part-type="family">Geophilidae</tp:taxon-name-part></tp:taxon-name> from the Museum of Imperial Academy of Sciences.</article-title><source>Zapiski Imperatorskoi Akademii Nauk</source><volume>40</volume>: <fpage>1</fpage>–<lpage>27</lpage>. [In Russian]</mixed-citation></ref><ref id="B102"><mixed-citation xmlns:xlink="http://www.w3.org/1999/xlink" xlink:type="simple"><person-group><name name-style="western"><surname>Titova</surname><given-names>LP</given-names></name></person-group> (<year>1969</year>) <article-title>Geophilids of the USSR fauna and news in the distribution of the fam. <tp:taxon-name><tp:taxon-name-part taxon-name-part-type="family">Mecistocephalidae</tp:taxon-name-part></tp:taxon-name>.</article-title> In: <person-group><name name-style="western"><surname>Aleinikova</surname><given-names>MM</given-names></name></person-group> (<role>Ed.</role>) <issue-title>Problems of soil zoology.</issue-title><source>Materials of the 3<sup>th</sup> All-Union Conference, Kazan. Nauka Publisher, Moscow</source>, <fpage>165</fpage>–<lpage>166</lpage>. [In Russian]</mixed-citation></ref><ref id="B116"><mixed-citation xmlns:xlink="http://www.w3.org/1999/xlink" xlink:type="simple"><person-group><name name-style="western"><surname>Zalesskaja</surname><given-names>NT</given-names></name><name name-style="western"><surname>Titova</surname><given-names>LP</given-names></name><name name-style="western"><surname>Golovatch</surname><given-names>SI</given-names></name></person-group> (<year>1982</year>) <article-title>The myriapod fauna of the Moscow Region.</article-title> In: <person-group><name name-style="western"><surname>Ghilarov</surname><given-names>MS</given-names></name></person-group> (<role>Ed.</role>) <issue-title>Pochvennye bespozvonochnye Moskovskoi oblasti.</issue-title><source>Nauka Publisher, Moscow</source>, <fpage>179</fpage>–<lpage>200</lpage>. [In Russian]</mixed-citation></ref><ref id="B76"><mixed-citation xmlns:xlink="http://www.w3.org/1999/xlink" xlink:type="simple"><person-group><name name-style="western"><surname>Poryadina</surname><given-names>NM</given-names></name></person-group> (<year>1991</year>) <source>Mesofauna of forest soils in the Western Siberian Plain.</source><publisher-name>Tomsk State University</publisher-name>, <publisher-loc>Tomsk</publisher-loc>, <size units="page">21 pp</size>. [In Russian]</mixed-citation></ref><ref id="B86"><mixed-citation xmlns:xlink="http://www.w3.org/1999/xlink" xlink:type="simple"><person-group><name name-style="western"><surname>Striganova</surname><given-names>BR</given-names></name><name name-style="western"><surname>Poryadina</surname><given-names>NM</given-names></name></person-group> (<year>2005</year>) <source>Soil animal population in boreal forests of the West Siberian Plain.</source><publisher-name>KMK Press</publisher-name>, <publisher-loc>Moscow</publisher-loc>, <size units="page">234 pp</size>. [In Russian]</mixed-citation></ref><ref id="B45"><mixed-citation xmlns:xlink="http://www.w3.org/1999/xlink" xlink:type="simple"><person-group><name name-style="western"><surname>Farzalieva</surname><given-names>GSh</given-names></name></person-group> (<year>2008</year>) <source>The fauna and chorology of <tp:taxon-name><tp:taxon-name-part taxon-name-part-type="subphylum">Myriapoda</tp:taxon-name-part></tp:taxon-name> from the Urals and Cisuralia. PhD Thesis.</source><publisher-name>Perm State University</publisher-name>, <publisher-loc>Perm</publisher-loc>, <size units="page">189 pp</size>. [In Russian]</mixed-citation></ref><ref id="B20"><mixed-citation xmlns:xlink="http://www.w3.org/1999/xlink" xlink:type="simple"><person-group><name name-style="western"><surname>Bukhkalo</surname><given-names>SP</given-names></name><name name-style="western"><surname>Sergeeva</surname><given-names>EV</given-names></name></person-group> (<year>2012</year>) Interannual dynamics of the composition and structure of soil invertebrate communities in the root terrace of the Irtysh. Belgorod State University Scientific Bulletin. Natural sciences 15(134/20): 59–64. [In Russian, with English summary]</mixed-citation></ref><ref id="B21"><mixed-citation xmlns:xlink="http://www.w3.org/1999/xlink" xlink:type="simple"><person-group><name name-style="western"><surname>Bukhkalo</surname><given-names>SP</given-names></name><name name-style="western"><surname>Galitch</surname><given-names>DE</given-names></name><name name-style="western"><surname>Sergeeva</surname><given-names>EV</given-names></name><name name-style="western"><surname>Vazhenina</surname><given-names>NV</given-names></name></person-group> (<year>2014</year>) <source>Synopsis of the invertebrate fauna of the southern taiga in western Siberia (the basin of the Lower Irtysh).</source><publisher-name>KMK Press</publisher-name>, <publisher-loc>Moscow</publisher-loc>, <size units="page">189 pp</size>. [In Russian]</mixed-citation></ref><ref id="B79"><mixed-citation xmlns:xlink="http://www.w3.org/1999/xlink" xlink:type="simple"><person-group><name name-style="western"><surname>Sergeeva</surname><given-names>EV</given-names></name></person-group> (<year>2013</year>) <article-title>Biotopic distribution and the numbers of centipedes (<tp:taxon-name><tp:taxon-name-part taxon-name-part-type="class">Chilopoda</tp:taxon-name-part></tp:taxon-name>) in the Irtysh Valley of western Siberia, Russia.</article-title><source>Evraziatskii Entomologicheskii Zhurnal</source><volume>12</volume>(<issue>6</issue>): <fpage>529</fpage>–<lpage>533</lpage>. [In Russian, with English summary]</mixed-citation></ref><ref id="B80"><mixed-citation xmlns:xlink="http://www.w3.org/1999/xlink" xlink:type="simple"><person-group><name name-style="western"><surname>Sergeeva</surname><given-names>EV</given-names></name></person-group> (<year>2014</year>) Species diversity of soil invertebrate communities in the Irtysh root terrace. Belgorod State University Scientific Bulletin. Natural Sciences 17(188/28): 70–75. [In Russian, with English summary]</mixed-citation></ref><ref id="B113"><mixed-citation xmlns:xlink="http://www.w3.org/1999/xlink" xlink:type="simple"><person-group><name name-style="western"><surname>Volkova</surname><given-names>YuS</given-names></name></person-group> (<year>2016</year>) <article-title>An annotated catalogue of geophilomorph centipedes (<tp:taxon-name><tp:taxon-name-part taxon-name-part-type="class">Chilopoda</tp:taxon-name-part></tp:taxon-name>, <tp:taxon-name><tp:taxon-name-part taxon-name-part-type="order">Geophilomorpha</tp:taxon-name-part></tp:taxon-name>) from the European part of Russia.</article-title><source>Zoologicheskii Zhurnal</source><volume>95</volume>(<issue>6</issue>): <fpage>669</fpage>–<lpage>678</lpage>. [In Russian, with English summary] <ext-link xlink:href="10.1134/S0013873816040138" ext-link-type="doi" xlink:type="simple">https://doi.org/10.1134/S0013873816040138</ext-link></mixed-citation></ref><ref id="B69"><mixed-citation xmlns:xlink="http://www.w3.org/1999/xlink" xlink:type="simple"><person-group><name name-style="western"><surname>Nefediev</surname><given-names>PS</given-names></name><name name-style="western"><surname>Tuf</surname><given-names>IH</given-names></name><name name-style="western"><surname>Farzalieva</surname><given-names>GS</given-names></name></person-group> (<year>2017a</year>) <article-title>Centipedes from urban areas in southwestern Siberia, Russia (<tp:taxon-name><tp:taxon-name-part taxon-name-part-type="class">Chilopoda</tp:taxon-name-part></tp:taxon-name>). Part 2. <tp:taxon-name><tp:taxon-name-part taxon-name-part-type="order">Geophilomorpha</tp:taxon-name-part></tp:taxon-name>.</article-title><source><tp:taxon-name><tp:taxon-name-part taxon-name-part-type="phylum">Arthropoda</tp:taxon-name-part></tp:taxon-name> Selecta</source><volume>26</volume>(<issue>1</issue>): <fpage>8</fpage>–<lpage>14</lpage>. <ext-link xlink:href="10.15298/arthsel.26.1.02" ext-link-type="doi" xlink:type="simple">https://doi.org/10.15298/arthsel.26.1.02</ext-link></mixed-citation></ref><ref id="B70"><mixed-citation xmlns:xlink="http://www.w3.org/1999/xlink" xlink:type="simple"><person-group><name name-style="western"><surname>Nefediev</surname><given-names>PS</given-names></name><name name-style="western"><surname>Knyazev</surname><given-names>SY</given-names></name><name name-style="western"><surname>Farzalieva</surname><given-names>GS</given-names></name><name name-style="western"><surname>Tuf</surname><given-names>IH</given-names></name></person-group> (<year>2017b</year>) <article-title>A contribution to the myriapod fauna of the Omsk Area, Siberia, Russia (<tp:taxon-name><tp:taxon-name-part taxon-name-part-type="subphylum">Myriapoda</tp:taxon-name-part></tp:taxon-name>: <tp:taxon-name><tp:taxon-name-part taxon-name-part-type="class">Diplopoda</tp:taxon-name-part></tp:taxon-name>, <tp:taxon-name><tp:taxon-name-part taxon-name-part-type="class">Chilopoda</tp:taxon-name-part></tp:taxon-name>).</article-title><source><tp:taxon-name><tp:taxon-name-part taxon-name-part-type="phylum">Arthropoda</tp:taxon-name-part></tp:taxon-name> Selecta</source><volume>26</volume>(<issue>2</issue>): <fpage>113</fpage>–<lpage>118</lpage>. <ext-link xlink:href="10.15298/arthsel.26.2.03" ext-link-type="doi" xlink:type="simple">https://doi.org/10.15298/arthsel.26.2.03</ext-link></mixed-citation></ref><ref id="B41"><mixed-citation xmlns:xlink="http://www.w3.org/1999/xlink" xlink:type="simple"><person-group><name name-style="western"><surname>Dyachkov</surname><given-names>YuV</given-names></name><name name-style="western"><surname>Tuf</surname><given-names>IH</given-names></name></person-group> (<year>2019</year>) <article-title>New data on the family <tp:taxon-name><tp:taxon-name-part taxon-name-part-type="family">Geophilidae</tp:taxon-name-part></tp:taxon-name> Leach, 1815 (<tp:taxon-name><tp:taxon-name-part taxon-name-part-type="class">Chilopoda</tp:taxon-name-part></tp:taxon-name>: <tp:taxon-name><tp:taxon-name-part taxon-name-part-type="order">Geophilomorpha</tp:taxon-name-part></tp:taxon-name>) from Kazakhstan.</article-title><source>Far Eastern Entomologist = Dal’nevostochnyi Entomolog</source><volume>391</volume>: <fpage>24</fpage>–<lpage>28</lpage>. <ext-link xlink:href="10.25221/fee.391.2" ext-link-type="doi" xlink:type="simple">https://doi.org/10.25221/fee.391.2</ext-link></mixed-citation></ref><ref id="B68"><mixed-citation xmlns:xlink="http://www.w3.org/1999/xlink" xlink:type="simple"><person-group><name name-style="western"><surname>Nefediev</surname><given-names>PS</given-names></name></person-group> (<year>2019</year>) <article-title>New records of geophilomorph centipedes (<tp:taxon-name><tp:taxon-name-part taxon-name-part-type="class">Chilopoda</tp:taxon-name-part></tp:taxon-name>: <tp:taxon-name><tp:taxon-name-part taxon-name-part-type="order">Geophilomorpha</tp:taxon-name-part></tp:taxon-name>) from natural and anthropogenic habitats of Siberia.</article-title><source>Far Eastern Entomologist = Dal’nevostochnyi Entomolog</source><volume>380</volume>: <fpage>23</fpage>–<lpage>28</lpage>. <ext-link xlink:href="10.25221/fee.380.4" ext-link-type="doi" xlink:type="simple">https://doi.org/10.25221/fee.380.4</ext-link></mixed-citation></ref><ref id="B18"><mixed-citation xmlns:xlink="http://www.w3.org/1999/xlink" xlink:type="simple"><person-group><name name-style="western"><surname>Bragina</surname><given-names>TM</given-names></name><name name-style="western"><surname>Dyachkov</surname><given-names>YuV</given-names></name><name name-style="western"><surname>Farzalieva</surname><given-names>GS</given-names></name></person-group> (<year>2020</year>) <article-title>New data on the centipede fauna (<tp:taxon-name><tp:taxon-name-part taxon-name-part-type="subphylum">Myriapoda</tp:taxon-name-part></tp:taxon-name>: <tp:taxon-name><tp:taxon-name-part taxon-name-part-type="class">Chilopoda</tp:taxon-name-part></tp:taxon-name>) of Kostanay region, Kazakhstan.</article-title><source>Far Eastern Entomologist = Dal’nevostochnyi Entomolog</source><volume>406</volume>: <fpage>27</fpage>–<lpage>32</lpage>. <ext-link xlink:href="10.25221/fee.406.4" ext-link-type="doi" xlink:type="simple">https://doi.org/10.25221/fee.406.4</ext-link></mixed-citation></ref><ref id="B11"><mixed-citation xmlns:xlink="http://www.w3.org/1999/xlink" xlink:type="simple"><person-group><name name-style="western"><surname>Bonato</surname><given-names>L</given-names></name><name name-style="western"><surname>Minelli</surname><given-names>A</given-names></name></person-group> (<year>2014</year>) <tp:taxon-name><tp:taxon-name-part taxon-name-part-type="class">Chilopoda</tp:taxon-name-part></tp:taxon-name><tp:taxon-name><tp:taxon-name-part taxon-name-part-type="order">Geophilomorpha</tp:taxon-name-part></tp:taxon-name> of Europe: a revised list of species, with taxonomic and nomenclatorial notes. Zootaxa 3770: 136. <ext-link xlink:href="10.11646/zootaxa.3770.1.1" ext-link-type="doi" xlink:type="simple">https://doi.org/10.11646/zootaxa.3770.1.1</ext-link></mixed-citation></ref><ref id="B73"><mixed-citation xmlns:xlink="http://www.w3.org/1999/xlink" xlink:type="simple"><person-group><name name-style="western"><surname>Nefediev</surname><given-names>PS</given-names></name><name name-style="western"><surname>Nefedieva</surname><given-names>JS</given-names></name><name name-style="western"><surname>Farzalieva</surname><given-names>GS</given-names></name></person-group> (<year>2021</year>) <article-title>New data on the myriapod fauna (<tp:taxon-name><tp:taxon-name-part taxon-name-part-type="subphylum">Myriapoda</tp:taxon-name-part></tp:taxon-name>: <tp:taxon-name><tp:taxon-name-part taxon-name-part-type="class">Chilopoda</tp:taxon-name-part></tp:taxon-name>, <tp:taxon-name><tp:taxon-name-part taxon-name-part-type="class">Diplopoda</tp:taxon-name-part></tp:taxon-name>) of the Republic of Khakassia, central Siberia, Russia.</article-title><source>Zoologia Bespozvonocnyh</source><volume>18</volume>(<issue>1</issue>): <fpage>36</fpage>–<lpage>46</lpage>. <ext-link xlink:href="10.15298/invertzool.18.1.04" ext-link-type="doi" xlink:type="simple">https://doi.org/10.15298/invertzool.18.1.04</ext-link></mixed-citation></ref><ref id="B13"><mixed-citation xmlns:xlink="http://www.w3.org/1999/xlink" xlink:type="simple"><person-group><name name-style="western"><surname>Bonato</surname><given-names>L</given-names></name><name name-style="western"><surname>Minelli</surname><given-names>A</given-names></name><name name-style="western"><surname>Spuņģis</surname><given-names>V</given-names></name></person-group> (<year>2005</year>) <article-title>Geophilomorph centipedes of Latvia (<tp:taxon-name><tp:taxon-name-part taxon-name-part-type="class">Chilopoda</tp:taxon-name-part></tp:taxon-name>, <tp:taxon-name><tp:taxon-name-part taxon-name-part-type="order">Geophilomorpha</tp:taxon-name-part></tp:taxon-name>).</article-title><source>Latvijas Entomologs</source><volume>42</volume>(<issue>1</issue>): <fpage>5</fpage>–<lpage>17</lpage>.</mixed-citation></ref></ref-list></tp:taxon-treatment>
