# Supplementary material for: ﻿An updated synthesis of the Geophilomorpha (Chilopoda) of Asian Russia
Source: Zookeys. 2024 Apr 23;1198:17–54. doi: 10.3897/zookeys.1198.119781 (PMC11061560; doi:10.3897/zookeys.1198.119781)
Supplement: XML Treatment for Geophilus rhomboideus [file zookeys.1198.119781-treatment10.xml]

<!DOCTYPE tp:taxon-treatment
  PUBLIC "-//TaxonX//DTD Taxonomic Treatment Publishing DTD v0 20100105//EN" "tax-treatment-NSO.dtd">
<tp:taxon-treatment xmlns:tp="http://www.plazi.org/taxpub"><tp:treatment-meta><kwd-group><label>Taxon classification</label><kwd>
              <named-content content-type="kingdom">Animalia</named-content>
            </kwd><kwd>
              <named-content content-type="order">Geophilomorpha</named-content>
            </kwd><kwd>
              <named-content content-type="family">Geophilidae</named-content>
            </kwd></kwd-group><mixed-citation publication-type="journal"><person-group><name><surname>Dyachkov</surname><given-names>Yurii V.</given-names></name><name><surname>Bonato</surname><given-names>Lucio</given-names></name></person-group><article-title>﻿An updated synthesis of the <tp:taxon-name><tp:taxon-name-part taxon-name-part-type="order">Geophilomorpha</tp:taxon-name-part></tp:taxon-name> (<tp:taxon-name><tp:taxon-name-part taxon-name-part-type="class">Chilopoda</tp:taxon-name-part></tp:taxon-name>) of Asian Russia</article-title><source>Zookeys</source><day>23</day><month>04</month><year>2024</year><volume>1198</volume><fpage>17</fpage><lpage>54</lpage><pub-id pub-id-type="doi">10.3897/zookeys.1198.119781</pub-id></mixed-citation></tp:treatment-meta><tp:nomenclature><label>﻿8.</label><tp:taxon-name>
            <object-id xmlns:xlink="http://www.w3.org/1999/xlink" content-type="arpha" xlink:type="simple">631E431A-3C27-59E1-BF7E-870354A8AE56</object-id>
            <tp:taxon-name-part taxon-name-part-type="genus" reg="Geophilus">Geophilus</tp:taxon-name-part>
            <tp:taxon-name-part taxon-name-part-type="species" reg="rhomboideus">rhomboideus</tp:taxon-name-part>
          </tp:taxon-name><tp:taxon-authority>Takakuwa, 1937</tp:taxon-authority><tp:nomenclature-citation-list><tp:nomenclature-citation><tp:taxon-name>
                <tp:taxon-name-part taxon-name-part-type="genus" reg="Geophilus">Geophilus</tp:taxon-name-part>
                <tp:taxon-name-part taxon-name-part-type="species" reg="rhomboideus">rhomboideus</tp:taxon-name-part>
              </tp:taxon-name><comment><xref ref-type="bibr" rid="B96">Takakuwa 1937b</xref>: 284.</comment></tp:nomenclature-citation><tp:nomenclature-citation><tp:taxon-name>
                <tp:taxon-name-part taxon-name-part-type="genus" reg="Geophilus">Geophilus</tp:taxon-name-part>
                <tp:taxon-name-part taxon-name-part-type="species" reg="rhomboideus">rhomboideus</tp:taxon-name-part>
              </tp:taxon-name><comment>– <xref ref-type="bibr" rid="B97">Takakuwa 1937c</xref>: 78; <xref ref-type="bibr" rid="B99">1940</xref>: 101; <xref ref-type="bibr" rid="B59">Kurcheva 1977</xref>: 45.</comment></tp:nomenclature-citation></tp:nomenclature-citation-list></tp:nomenclature><tp:treatment-sec sec-type="Type localities" id="SECID0EA4BG"><title>Type localities.</title><p>Russia: Sakhalin oblast: “Sachalin (Tomaruoru (= Tomari сity, <named-content xmlns:xlink="http://www.w3.org/1999/xlink" content-type="dwc:verbatimCoordinates" xlink:type="simple"><named-content content-type="geo-json" specific-use="{&#34;type&#34;:&#34;Point&#34;,&#34;coordinates&#34;:[142.050000,47.750000]}" id="NCID0EJ4BG" xlink:type="simple">47°45'N, 142°3'E</named-content></named-content>), Maoka (= Kholmsk city, <named-content xmlns:xlink="http://www.w3.org/1999/xlink" content-type="dwc:verbatimCoordinates" xlink:type="simple"><named-content content-type="geo-json" specific-use="{&#34;type&#34;:&#34;Point&#34;,&#34;coordinates&#34;:[142.033333,47.033333]}" id="NCID0ER4BG" xlink:type="simple">47°02'N, 142°02'E</named-content></named-content>), Sirutori (= Makarov сity, <named-content xmlns:xlink="http://www.w3.org/1999/xlink" content-type="dwc:verbatimCoordinates" xlink:type="simple"><named-content content-type="geo-json" specific-use="{&#34;type&#34;:&#34;Point&#34;,&#34;coordinates&#34;:[142.766667,48.616667]}" id="NCID0EZ4BG" xlink:type="simple">48°37'N, 142°46'E</named-content></named-content>))” (<xref ref-type="bibr" rid="B97">Takakuwa 1937c</xref>).</p></tp:treatment-sec><tp:treatment-sec sec-type="Type series" id="SECID0EC5BG"><title>Type series.</title><p><bold><italic>Syntypes</italic></bold>: unknown number of specimens, both sexes. Depository unknown.</p></tp:treatment-sec><tp:treatment-sec sec-type="diagnosis" id="SECID0EN5BG"><title>Diagnosis.</title><p>A species of <italic><tp:taxon-name><tp:taxon-name-part taxon-name-part-type="genus" reg="Geophilus">Geophilus</tp:taxon-name-part></tp:taxon-name></italic> with head approximately as long as wide; second maxillary pretarsus claw-like and relatively long; forcipular trochanteroprefemur, femur, and tibia without denticles; forcipular tarsungulum bearing a small basal denticle; 43–49 leg-bearing segments; “carpophagus” pits present, up to as wide as the metasternites; ventral pore-fields present, an entire posterior diamond on the anterior metasternites; metasternite of ultimate leg-bearing segment wider than long; a few coxal pores on each coxopleuron, most of them close to the margin of metasternite and one pore located separately; pretarsus of ultimate leg pair claw-like; anal pores present.</p></tp:treatment-sec><tp:treatment-sec sec-type="distribution" id="SECID0E15BG"><title>Distribution.</title><p>Far East: Sakhalin oblast (Sakhalin Isl.) (<xref ref-type="bibr" rid="B96">Takakuwa 1937b</xref>, <xref ref-type="bibr" rid="B97">1937c</xref>; <xref ref-type="bibr" rid="B59">Kurcheva 1977</xref>). Outside Asian Russia: Japan (<xref ref-type="bibr" rid="B97">Takakuwa 1937c</xref>).</p></tp:treatment-sec><ref-list><ref id="B96"><mixed-citation xmlns:xlink="http://www.w3.org/1999/xlink" xlink:type="simple"><person-group><name name-style="western"><surname>Takakuwa</surname><given-names>Y</given-names></name></person-group> (<year>1937b</year>) <article-title>The <italic><tp:taxon-name><tp:taxon-name-part taxon-name-part-type="genus">Geophilus</tp:taxon-name-part></tp:taxon-name></italic>-species of Japan.</article-title><source>Zoological Magazine</source><volume>49</volume>: <fpage>282</fpage>–<lpage>286</lpage>.</mixed-citation></ref><ref id="B97"><mixed-citation xmlns:xlink="http://www.w3.org/1999/xlink" xlink:type="simple"><person-group><name name-style="western"><surname>Takakuwa</surname><given-names>Y</given-names></name></person-group> (<year>1937c</year>) <italic><tp:taxon-name><tp:taxon-name-part taxon-name-part-type="genus">Geophilus</tp:taxon-name-part></tp:taxon-name></italic>-Arten aus Japan. Transactions of the Sapporo Natural History Society XV(2): 76–81.</mixed-citation></ref><ref id="B99"><mixed-citation xmlns:xlink="http://www.w3.org/1999/xlink" xlink:type="simple"><person-group><name name-style="western"><surname>Takakuwa</surname><given-names>Y</given-names></name></person-group> (<year>1940</year>) <tp:taxon-name><tp:taxon-name-part taxon-name-part-type="order">Geophilomorpha</tp:taxon-name-part></tp:taxon-name>. In: Okada Y et al. (Eds) Fauna Nipponica, 9, fasc. 8(1), Sanseido, Tokyo, 1–156.</mixed-citation></ref><ref id="B59"><mixed-citation xmlns:xlink="http://www.w3.org/1999/xlink" xlink:type="simple"><person-group><name name-style="western"><surname>Kurcheva</surname><given-names>GF</given-names></name></person-group> (<year>1977</year>) <source>Soil invertebrates of Soviet Far East.</source><publisher-name>Nauka Publisher</publisher-name>, <publisher-loc>Moscow</publisher-loc>, <size units="page">132 pp</size>. [In Russian]</mixed-citation></ref></ref-list></tp:taxon-treatment>
