# Supplementary material for: ﻿An updated synthesis of the Geophilomorpha (Chilopoda) of Asian Russia
Source: Zookeys. 2024 Apr 23;1198:17–54. doi: 10.3897/zookeys.1198.119781 (PMC11061560; doi:10.3897/zookeys.1198.119781)
Supplement: XML Treatment for Geophilus sounkyoensis [file zookeys.1198.119781-treatment12.xml]

<!DOCTYPE tp:taxon-treatment
  PUBLIC "-//TaxonX//DTD Taxonomic Treatment Publishing DTD v0 20100105//EN" "tax-treatment-NSO.dtd">
<tp:taxon-treatment xmlns:tp="http://www.plazi.org/taxpub"><tp:treatment-meta><kwd-group><label>Taxon classification</label><kwd>
              <named-content content-type="kingdom">Animalia</named-content>
            </kwd><kwd>
              <named-content content-type="order">Geophilomorpha</named-content>
            </kwd><kwd>
              <named-content content-type="family">Geophilidae</named-content>
            </kwd></kwd-group><mixed-citation publication-type="journal"><person-group><name><surname>Dyachkov</surname><given-names>Yurii V.</given-names></name><name><surname>Bonato</surname><given-names>Lucio</given-names></name></person-group><article-title>﻿An updated synthesis of the <tp:taxon-name><tp:taxon-name-part taxon-name-part-type="order">Geophilomorpha</tp:taxon-name-part></tp:taxon-name> (<tp:taxon-name><tp:taxon-name-part taxon-name-part-type="class">Chilopoda</tp:taxon-name-part></tp:taxon-name>) of Asian Russia</article-title><source>Zookeys</source><day>23</day><month>04</month><year>2024</year><volume>1198</volume><fpage>17</fpage><lpage>54</lpage><pub-id pub-id-type="doi">10.3897/zookeys.1198.119781</pub-id></mixed-citation></tp:treatment-meta><tp:nomenclature><label>﻿10.</label><tp:taxon-name>
            <object-id xmlns:xlink="http://www.w3.org/1999/xlink" content-type="arpha" xlink:type="simple">78F6346A-F40F-5268-BD98-D6F2104E2EB2</object-id>
            <tp:taxon-name-part taxon-name-part-type="genus" reg="Geophilus">Geophilus</tp:taxon-name-part>
            <tp:taxon-name-part taxon-name-part-type="species" reg="sounkyoensis">sounkyoensis</tp:taxon-name-part>
          </tp:taxon-name><tp:taxon-authority>Takakuwa, 1937</tp:taxon-authority><tp:nomenclature-citation-list><tp:nomenclature-citation><tp:taxon-name>
                <tp:taxon-name-part taxon-name-part-type="genus" reg="Geophilus">Geophilus</tp:taxon-name-part>
                <tp:taxon-name-part taxon-name-part-type="species" reg="sounkyoensis">sounkyoensis</tp:taxon-name-part>
              </tp:taxon-name><comment><xref ref-type="bibr" rid="B96">Takakuwa 1937b</xref>: 283.</comment></tp:nomenclature-citation><tp:nomenclature-citation><tp:taxon-name>
                <tp:taxon-name-part taxon-name-part-type="genus" reg="Geophilus">Geophilus</tp:taxon-name-part>
                <tp:taxon-name-part taxon-name-part-type="species" reg="sounkyoensis">sounkyoensis</tp:taxon-name-part>
              </tp:taxon-name><comment>– <xref ref-type="bibr" rid="B97">Takakuwa 1937c</xref>: 77; <xref ref-type="bibr" rid="B99">1940</xref>: 99; <xref ref-type="bibr" rid="B52">Ghilarov and Perel 1973</xref>: 46; <xref ref-type="bibr" rid="B59">Kurcheva 1977</xref>: 45; <xref ref-type="bibr" rid="B48">Ganin 1997</xref>: 121, 124, 126, 128.</comment></tp:nomenclature-citation></tp:nomenclature-citation-list></tp:nomenclature><tp:treatment-sec sec-type="type locality" id="SECID0EKHAI"><title>Type locality.</title><p>Japan: Hokkaido: “Sounkyo” (<xref ref-type="bibr" rid="B97">Takakuwa 1937c</xref>).</p></tp:treatment-sec><tp:treatment-sec sec-type="Type series" id="SECID0EUHAI"><title>Type series.</title><p><bold><italic>Syntypes</italic></bold>: unknown number of specimens, both sexes. Depository unknown.</p></tp:treatment-sec><tp:treatment-sec sec-type="diagnosis" id="SECID0E6HAI"><title>Diagnosis.</title><p>A species of <italic><tp:taxon-name><tp:taxon-name-part taxon-name-part-type="genus" reg="Geophilus">Geophilus</tp:taxon-name-part></tp:taxon-name></italic> with second maxillary pretarsus claw-like, longer than surrounding setae; forcipular trochanteroprefemur slightly longer than wide; forcipular trochanteroprefemur, femur and tibia without denticles; forcipular tarsungulum bearing a small basal denticle; 55–57 leg-bearing segments; “carpophagus” pits present, up to as wide as the metasternites; ventral pore-fields present, an entire posterior band and other sparse pores on the anterior metasternites, absent on the posterior metasternites; metasternite of ultimate leg-bearing segment wider than long; a few coxal pores on each coxopleuron, most of them close to the margin of metasternite and one pore located separately; anal pores present.</p></tp:treatment-sec><tp:treatment-sec sec-type="distribution" id="SECID0EMIAI"><title>Distribution.</title><p>Far East: Maritime krai (<xref ref-type="bibr" rid="B52">Ghilarov and Perel 1973</xref>; <xref ref-type="bibr" rid="B59">Kurcheva 1977</xref>; <xref ref-type="bibr" rid="B48">Ganin 1997</xref>). Outside Asian Russia: Japan (<xref ref-type="bibr" rid="B96">Takakuwa 1937b</xref>, <xref ref-type="bibr" rid="B97">1937c</xref>, <xref ref-type="bibr" rid="B99">1940</xref>).</p></tp:treatment-sec><ref-list><ref id="B96"><mixed-citation xmlns:xlink="http://www.w3.org/1999/xlink" xlink:type="simple"><person-group><name name-style="western"><surname>Takakuwa</surname><given-names>Y</given-names></name></person-group> (<year>1937b</year>) <article-title>The <italic><tp:taxon-name><tp:taxon-name-part taxon-name-part-type="genus">Geophilus</tp:taxon-name-part></tp:taxon-name></italic>-species of Japan.</article-title><source>Zoological Magazine</source><volume>49</volume>: <fpage>282</fpage>–<lpage>286</lpage>.</mixed-citation></ref><ref id="B97"><mixed-citation xmlns:xlink="http://www.w3.org/1999/xlink" xlink:type="simple"><person-group><name name-style="western"><surname>Takakuwa</surname><given-names>Y</given-names></name></person-group> (<year>1937c</year>) <italic><tp:taxon-name><tp:taxon-name-part taxon-name-part-type="genus">Geophilus</tp:taxon-name-part></tp:taxon-name></italic>-Arten aus Japan. Transactions of the Sapporo Natural History Society XV(2): 76–81.</mixed-citation></ref><ref id="B99"><mixed-citation xmlns:xlink="http://www.w3.org/1999/xlink" xlink:type="simple"><person-group><name name-style="western"><surname>Takakuwa</surname><given-names>Y</given-names></name></person-group> (<year>1940</year>) <tp:taxon-name><tp:taxon-name-part taxon-name-part-type="order">Geophilomorpha</tp:taxon-name-part></tp:taxon-name>. In: Okada Y et al. (Eds) Fauna Nipponica, 9, fasc. 8(1), Sanseido, Tokyo, 1–156.</mixed-citation></ref><ref id="B52"><mixed-citation xmlns:xlink="http://www.w3.org/1999/xlink" xlink:type="simple"><person-group><name name-style="western"><surname>Ghilarov</surname><given-names>MS</given-names></name><name name-style="western"><surname>Perel</surname><given-names>TS</given-names></name></person-group> (<year>1973</year>) <article-title>Complexes of soil invertebrates of coniferous-deciduous forests of Far East as indicator of soil type.</article-title> In: <person-group><name name-style="western"><surname>Ghilarov</surname><given-names>MS</given-names></name></person-group> (<role>Ed.</role>) <issue-title>Ekologiya pochvennykh bespozvonochnykh.</issue-title><source>Nauka Publisher, Moscow</source>, <fpage>40</fpage>–<lpage>59</lpage>. [In Russian]</mixed-citation></ref><ref id="B59"><mixed-citation xmlns:xlink="http://www.w3.org/1999/xlink" xlink:type="simple"><person-group><name name-style="western"><surname>Kurcheva</surname><given-names>GF</given-names></name></person-group> (<year>1977</year>) <source>Soil invertebrates of Soviet Far East.</source><publisher-name>Nauka Publisher</publisher-name>, <publisher-loc>Moscow</publisher-loc>, <size units="page">132 pp</size>. [In Russian]</mixed-citation></ref><ref id="B48"><mixed-citation xmlns:xlink="http://www.w3.org/1999/xlink" xlink:type="simple"><person-group><name name-style="western"><surname>Ganin</surname><given-names>GN</given-names></name></person-group> (<year>1997</year>) <source>Soil Invertebrates of the Ussuri Taiga.</source><publisher-name>Dalnauka</publisher-name>, <publisher-loc>Vladivostok-Khabarovsk</publisher-loc>, <size units="page">160 pp</size>. [In Russian, with English summary]</mixed-citation></ref></ref-list></tp:taxon-treatment>
