# Supplementary material for: ﻿An updated synthesis of the Geophilomorpha (Chilopoda) of Asian Russia
Source: Zookeys. 2024 Apr 23;1198:17–54. doi: 10.3897/zookeys.1198.119781 (PMC11061560; doi:10.3897/zookeys.1198.119781)
Supplement: XML Treatment for Pachymerium [file zookeys.1198.119781-treatment13.xml]

<!DOCTYPE tp:taxon-treatment
  PUBLIC "-//TaxonX//DTD Taxonomic Treatment Publishing DTD v0 20100105//EN" "tax-treatment-NSO.dtd">
<tp:taxon-treatment xmlns:tp="http://www.plazi.org/taxpub"><tp:treatment-meta><kwd-group><label>Taxon classification</label><kwd>
              <named-content content-type="kingdom">Animalia</named-content>
            </kwd><kwd>
              <named-content content-type="order">Geophilomorpha</named-content>
            </kwd><kwd>
              <named-content content-type="family">Geophilidae</named-content>
            </kwd></kwd-group><mixed-citation publication-type="journal"><person-group><name><surname>Dyachkov</surname><given-names>Yurii V.</given-names></name><name><surname>Bonato</surname><given-names>Lucio</given-names></name></person-group><article-title>﻿An updated synthesis of the <tp:taxon-name><tp:taxon-name-part taxon-name-part-type="order">Geophilomorpha</tp:taxon-name-part></tp:taxon-name> (<tp:taxon-name><tp:taxon-name-part taxon-name-part-type="class">Chilopoda</tp:taxon-name-part></tp:taxon-name>) of Asian Russia</article-title><source>Zookeys</source><day>23</day><month>04</month><year>2024</year><volume>1198</volume><fpage>17</fpage><lpage>54</lpage><pub-id pub-id-type="doi">10.3897/zookeys.1198.119781</pub-id></mixed-citation></tp:treatment-meta><tp:nomenclature><label>﻿Genus</label><tp:taxon-name>
            <object-id xmlns:xlink="http://www.w3.org/1999/xlink" content-type="arpha" xlink:type="simple">18CD5CEC-4B6D-5CEF-A456-7FB049A3AC77</object-id>
            <tp:taxon-name-part taxon-name-part-type="genus" reg="Pachymerium">Pachymerium</tp:taxon-name-part>
          </tp:taxon-name><tp:taxon-authority>C.L. Koch, 1847</tp:taxon-authority></tp:nomenclature><tp:treatment-sec sec-type="diagnosis" id="SECID0EKKAI"><title>Diagnosis.</title><p>Geophilids with head distinctly elongate; clypeal areas distinct; labral side-pieces distinctly separated by an intermediate part; second maxillary coxosternite medially long and sclerotized, without both statuminia and anterior inner processes; second maxillary pretarsus claw-like; forcipular tergite distinctly narrower than subsequent tergite, with pleurites exposed dorsally; forcipular coxosternite relatively broad posteriorly, with coxopleural sutures subparallel in their anterior half; forcipular trochanteroprefemur distinctly elongate, with distal denticle; chitin-lines present but short; forcipular tarsungulum with basal denticle; trunk sternites without “carpophagus” structures; ventral pore-fields present at least on the anterior part of the trunk, two paired anterior groups and a posterior entire transverse band on each sternite; metasternite of ultimate leg-bearing segment approximately as long as wide or longer than wide; coxopleura with sparse pores; legs of the ultimate pair with claw-like pretarsus. See Table <xref ref-type="table" rid="T4">4</xref>.</p><table-wrap id="T4" position="float" orientation="portrait"><label>Table 4.</label><caption><p>Differences between species of the genus <italic><tp:taxon-name><tp:taxon-name-part taxon-name-part-type="genus" reg="Pachymerium">Pachymerium</tp:taxon-name-part></tp:taxon-name></italic> C.L. Koch, 1847 known from Asian Russia.</p></caption><table id="TID0EVWCK" rules="all"><tbody><tr><th rowspan="2" colspan="1">Species</th><th rowspan="1" colspan="4">Characters</th></tr><tr><th rowspan="1" colspan="1">Chitin-lines</th><th rowspan="1" colspan="1">Denticle on forcipular tarsungulum</th><th rowspan="1" colspan="1">Leg-bearing segments</th><th rowspan="1" colspan="1">Ultimate metasternite: lateral margins</th></tr><tr><td rowspan="1" colspan="1"><italic><tp:taxon-name><tp:taxon-name-part taxon-name-part-type="genus" reg="Pachymerium">P.</tp:taxon-name-part><tp:taxon-name-part taxon-name-part-type="species" reg="ferrugineum">ferrugineum</tp:taxon-name-part></tp:taxon-name></italic> (C.L. Koch, 1835)</td><td rowspan="1" colspan="1">extending for most part of the length of the coxosternite</td><td rowspan="1" colspan="1">yes</td><td rowspan="1" colspan="1">41–69</td><td rowspan="1" colspan="1">distinctly converging posteriorly</td></tr><tr><td rowspan="1" colspan="1"><italic><tp:taxon-name><tp:taxon-name-part taxon-name-part-type="genus" reg="Pachymerium">P.</tp:taxon-name-part><tp:taxon-name-part taxon-name-part-type="species" reg="pilosum">pilosum</tp:taxon-name-part></tp:taxon-name></italic> (Meinert, 1870)</td><td rowspan="1" colspan="1">very short</td><td rowspan="1" colspan="1">no</td><td rowspan="1" colspan="1">45–49</td><td rowspan="1" colspan="1">subparallel</td></tr></tbody></table></table-wrap></tp:treatment-sec></tp:taxon-treatment>
