# Supplementary material for: ﻿An updated synthesis of the Geophilomorpha (Chilopoda) of Asian Russia
Source: Zookeys. 2024 Apr 23;1198:17–54. doi: 10.3897/zookeys.1198.119781 (PMC11061560; doi:10.3897/zookeys.1198.119781)
Supplement: XML Treatment for Pachymerium ferrugineum [file zookeys.1198.119781-treatment14.xml]

<!DOCTYPE tp:taxon-treatment
  PUBLIC "-//TaxonX//DTD Taxonomic Treatment Publishing DTD v0 20100105//EN" "tax-treatment-NSO.dtd">
<tp:taxon-treatment xmlns:tp="http://www.plazi.org/taxpub"><tp:treatment-meta><kwd-group><label>Taxon classification</label><kwd>
              <named-content content-type="kingdom">Animalia</named-content>
            </kwd><kwd>
              <named-content content-type="order">Geophilomorpha</named-content>
            </kwd><kwd>
              <named-content content-type="family">Geophilidae</named-content>
            </kwd></kwd-group><mixed-citation publication-type="journal"><person-group><name><surname>Dyachkov</surname><given-names>Yurii V.</given-names></name><name><surname>Bonato</surname><given-names>Lucio</given-names></name></person-group><article-title>﻿An updated synthesis of the <tp:taxon-name><tp:taxon-name-part taxon-name-part-type="order">Geophilomorpha</tp:taxon-name-part></tp:taxon-name> (<tp:taxon-name><tp:taxon-name-part taxon-name-part-type="class">Chilopoda</tp:taxon-name-part></tp:taxon-name>) of Asian Russia</article-title><source>Zookeys</source><day>23</day><month>04</month><year>2024</year><volume>1198</volume><fpage>17</fpage><lpage>54</lpage><pub-id pub-id-type="doi">10.3897/zookeys.1198.119781</pub-id></mixed-citation></tp:treatment-meta><tp:nomenclature><label>﻿11.</label><tp:taxon-name>
            <object-id xmlns:xlink="http://www.w3.org/1999/xlink" content-type="arpha" xlink:type="simple">425E6327-7C3B-54CD-B8A4-1690CAF597D1</object-id>
            <tp:taxon-name-part taxon-name-part-type="genus" reg="Pachymerium">Pachymerium</tp:taxon-name-part>
            <tp:taxon-name-part taxon-name-part-type="species" reg="ferrugineum">ferrugineum</tp:taxon-name-part>
          </tp:taxon-name><tp:taxon-authority>(C.L. Koch, 1835)</tp:taxon-authority><tp:nomenclature-citation-list><tp:nomenclature-citation><tp:taxon-name>
                <tp:taxon-name-part taxon-name-part-type="genus" reg="Geophilus">Geophilus</tp:taxon-name-part>
                <tp:taxon-name-part taxon-name-part-type="species" reg="ferrugineus">ferrugineus</tp:taxon-name-part>
              </tp:taxon-name><comment>– <xref ref-type="bibr" rid="B84">Sseliwanoff 1884</xref>: 77.</comment></tp:nomenclature-citation><tp:nomenclature-citation><tp:taxon-name>
                <tp:taxon-name-part taxon-name-part-type="genus" reg="Pachymerium">Pachymerium</tp:taxon-name-part>
                <tp:taxon-name-part taxon-name-part-type="species" reg="ferrugineum">ferrugineum</tp:taxon-name-part>
              </tp:taxon-name><comment>– <xref ref-type="bibr" rid="B102">Titova 1969</xref>: 166; <xref ref-type="bibr" rid="B116">Zalesskaja et al. 1982</xref>: 187; <xref ref-type="bibr" rid="B48">Ganin 1997</xref>: 105, 112, 116, 146; <xref ref-type="bibr" rid="B45">Farzalieva 2008</xref>: 61; <xref ref-type="bibr" rid="B79">Sergeeva 2013</xref>: 530; <xref ref-type="bibr" rid="B117">Zuev 2016</xref>: 36; <xref ref-type="bibr" rid="B118">Zuev and Evsyukov 2016</xref>: 424; <xref ref-type="bibr" rid="B21">Bukhkalo et al. 2014</xref>: 73; <xref ref-type="bibr" rid="B113">Volkova 2016</xref>: 673; <xref ref-type="bibr" rid="B32">Dyachkov 2018a</xref>: 252; <xref ref-type="bibr" rid="B69">Nefediev et al. 2017a</xref>: 11; <xref ref-type="bibr" rid="B41">Dyachkov and Tuf 2019</xref>: 26; <xref ref-type="bibr" rid="B34">Dyachkov 2020</xref>: 79; <xref ref-type="bibr" rid="B35">2022</xref>: 71; <xref ref-type="bibr" rid="B36">2023</xref>: 1077; <xref ref-type="bibr" rid="B39">Dyachkov and Nedoev 2021</xref>: 42; <xref ref-type="bibr" rid="B43">Dyachkov et al. 2022</xref>: 73; <xref ref-type="bibr" rid="B44">2023</xref>: 63; <xref ref-type="bibr" rid="B38">Dyachkov and Farzalieva 2023</xref>: 228.</comment></tp:nomenclature-citation></tp:nomenclature-citation-list></tp:nomenclature><tp:treatment-sec sec-type="type locality" id="SECID0EDSAI"><title>Type locality.</title><p>Germany: Arklee, near Regensburg (<xref ref-type="bibr" rid="B11">Bonato and Minelli 2014</xref>).</p></tp:treatment-sec><tp:treatment-sec sec-type="diagnosis" id="SECID0ENSAI"><title>Diagnosis.</title><p>A species of <italic><tp:taxon-name><tp:taxon-name-part taxon-name-part-type="genus" reg="Pachymerium">Pachymerium</tp:taxon-name-part></tp:taxon-name></italic> with two paired clypeal areas; forcipular coxosternite with chitin-lines, which extend for most part of the length of the coxosternite, but do not reach the anterior margin; both forcipular trochanteroprefemur and tarsungulum with relatively small denticles; 41–69 leg-bearing segments; ventral pore-fields present, also on the posterior part of the trunk, where they are reduced to two paired posterior groups on each metasternite; ultimate metasternite trapezoidal, approximately as long as wide, distinctly tapering towards the posterior margin; all coxal pores sparse from the ventral to the dorsal sides of the coxopleura.</p></tp:treatment-sec><tp:treatment-sec sec-type="distribution" id="SECID0E1SAI"><title>Distribution.</title><p>Western Siberia: Chelyabinsk, Sverdlovsk, Tyumen, and Tomsk oblasts, Altai krai (<xref ref-type="bibr" rid="B116">Zalesskaja et al. 1982</xref>; <xref ref-type="bibr" rid="B45">Farzalieva 2008</xref>; <xref ref-type="bibr" rid="B79">Sergeeva 2013</xref>; <xref ref-type="bibr" rid="B21">Bukhkalo et al. 2014</xref>; <xref ref-type="bibr" rid="B69">Nefediev et al. 2017a</xref>). Far East: Amur oblast, Jewish autonomous oblast, and Maritime krai (<xref ref-type="bibr" rid="B116">Zalesskaja et al. 1982</xref>; <xref ref-type="bibr" rid="B48">Ganin 1997</xref>). Outside Asian Russia: Western Palaearctic.</p></tp:treatment-sec><ref-list><ref id="B84"><mixed-citation xmlns:xlink="http://www.w3.org/1999/xlink" xlink:type="simple"><person-group><name name-style="western"><surname>Sseliwanoff</surname><given-names>AV</given-names></name></person-group> (<year>1884</year>) <article-title>Materials towards the study of Russian myriapods.</article-title><source>Trudy Russkago Entomologicheskago Obshchestva</source><volume>18</volume>(<issue>1–2</issue>): <fpage>69</fpage>–<lpage>121</lpage>. [In Russian]</mixed-citation></ref><ref id="B102"><mixed-citation xmlns:xlink="http://www.w3.org/1999/xlink" xlink:type="simple"><person-group><name name-style="western"><surname>Titova</surname><given-names>LP</given-names></name></person-group> (<year>1969</year>) <article-title>Geophilids of the USSR fauna and news in the distribution of the fam. <tp:taxon-name><tp:taxon-name-part taxon-name-part-type="family">Mecistocephalidae</tp:taxon-name-part></tp:taxon-name>.</article-title> In: <person-group><name name-style="western"><surname>Aleinikova</surname><given-names>MM</given-names></name></person-group> (<role>Ed.</role>) <issue-title>Problems of soil zoology.</issue-title><source>Materials of the 3<sup>th</sup> All-Union Conference, Kazan. Nauka Publisher, Moscow</source>, <fpage>165</fpage>–<lpage>166</lpage>. [In Russian]</mixed-citation></ref><ref id="B116"><mixed-citation xmlns:xlink="http://www.w3.org/1999/xlink" xlink:type="simple"><person-group><name name-style="western"><surname>Zalesskaja</surname><given-names>NT</given-names></name><name name-style="western"><surname>Titova</surname><given-names>LP</given-names></name><name name-style="western"><surname>Golovatch</surname><given-names>SI</given-names></name></person-group> (<year>1982</year>) <article-title>The myriapod fauna of the Moscow Region.</article-title> In: <person-group><name name-style="western"><surname>Ghilarov</surname><given-names>MS</given-names></name></person-group> (<role>Ed.</role>) <issue-title>Pochvennye bespozvonochnye Moskovskoi oblasti.</issue-title><source>Nauka Publisher, Moscow</source>, <fpage>179</fpage>–<lpage>200</lpage>. [In Russian]</mixed-citation></ref><ref id="B48"><mixed-citation xmlns:xlink="http://www.w3.org/1999/xlink" xlink:type="simple"><person-group><name name-style="western"><surname>Ganin</surname><given-names>GN</given-names></name></person-group> (<year>1997</year>) <source>Soil Invertebrates of the Ussuri Taiga.</source><publisher-name>Dalnauka</publisher-name>, <publisher-loc>Vladivostok-Khabarovsk</publisher-loc>, <size units="page">160 pp</size>. [In Russian, with English summary]</mixed-citation></ref><ref id="B45"><mixed-citation xmlns:xlink="http://www.w3.org/1999/xlink" xlink:type="simple"><person-group><name name-style="western"><surname>Farzalieva</surname><given-names>GSh</given-names></name></person-group> (<year>2008</year>) <source>The fauna and chorology of <tp:taxon-name><tp:taxon-name-part taxon-name-part-type="subphylum">Myriapoda</tp:taxon-name-part></tp:taxon-name> from the Urals and Cisuralia. PhD Thesis.</source><publisher-name>Perm State University</publisher-name>, <publisher-loc>Perm</publisher-loc>, <size units="page">189 pp</size>. [In Russian]</mixed-citation></ref><ref id="B79"><mixed-citation xmlns:xlink="http://www.w3.org/1999/xlink" xlink:type="simple"><person-group><name name-style="western"><surname>Sergeeva</surname><given-names>EV</given-names></name></person-group> (<year>2013</year>) <article-title>Biotopic distribution and the numbers of centipedes (<tp:taxon-name><tp:taxon-name-part taxon-name-part-type="class">Chilopoda</tp:taxon-name-part></tp:taxon-name>) in the Irtysh Valley of western Siberia, Russia.</article-title><source>Evraziatskii Entomologicheskii Zhurnal</source><volume>12</volume>(<issue>6</issue>): <fpage>529</fpage>–<lpage>533</lpage>. [In Russian, with English summary]</mixed-citation></ref><ref id="B117"><mixed-citation xmlns:xlink="http://www.w3.org/1999/xlink" xlink:type="simple"><person-group><name name-style="western"><surname>Zuev</surname><given-names>RV</given-names></name></person-group> (<year>2016</year>) <article-title>Centipedes (<tp:taxon-name><tp:taxon-name-part taxon-name-part-type="class">Chilopoda</tp:taxon-name-part></tp:taxon-name>) from the Stavropol Territory, northern Caucasus, Russia.</article-title><source><tp:taxon-name><tp:taxon-name-part taxon-name-part-type="phylum">Arthropoda</tp:taxon-name-part></tp:taxon-name> Selecta</source><volume>25</volume>(<issue>1</issue>): <fpage>23</fpage>–<lpage>38</lpage>. <ext-link xlink:href="10.15298/arthsel.25.1.03" ext-link-type="doi" xlink:type="simple">https://doi.org/10.15298/arthsel.25.1.03</ext-link></mixed-citation></ref><ref id="B118"><mixed-citation xmlns:xlink="http://www.w3.org/1999/xlink" xlink:type="simple"><person-group><name name-style="western"><surname>Zuev</surname><given-names>RV</given-names></name><name name-style="western"><surname>Evsyukov</surname><given-names>AP</given-names></name></person-group> (<year>2016</year>) <article-title>Centipedes (<tp:taxon-name><tp:taxon-name-part taxon-name-part-type="class">Chilopoda</tp:taxon-name-part></tp:taxon-name>) from the Rostov-on-Don Region, southern Russia.</article-title><source>Russian Entomological Journal</source><volume>25</volume>(<issue>4</issue>): <fpage>417</fpage>–<lpage>426</lpage>. <ext-link xlink:href="10.15298/rusentj.25.4.12" ext-link-type="doi" xlink:type="simple">https://doi.org/10.15298/rusentj.25.4.12</ext-link></mixed-citation></ref><ref id="B21"><mixed-citation xmlns:xlink="http://www.w3.org/1999/xlink" xlink:type="simple"><person-group><name name-style="western"><surname>Bukhkalo</surname><given-names>SP</given-names></name><name name-style="western"><surname>Galitch</surname><given-names>DE</given-names></name><name name-style="western"><surname>Sergeeva</surname><given-names>EV</given-names></name><name name-style="western"><surname>Vazhenina</surname><given-names>NV</given-names></name></person-group> (<year>2014</year>) <source>Synopsis of the invertebrate fauna of the southern taiga in western Siberia (the basin of the Lower Irtysh).</source><publisher-name>KMK Press</publisher-name>, <publisher-loc>Moscow</publisher-loc>, <size units="page">189 pp</size>. [In Russian]</mixed-citation></ref><ref id="B113"><mixed-citation xmlns:xlink="http://www.w3.org/1999/xlink" xlink:type="simple"><person-group><name name-style="western"><surname>Volkova</surname><given-names>YuS</given-names></name></person-group> (<year>2016</year>) <article-title>An annotated catalogue of geophilomorph centipedes (<tp:taxon-name><tp:taxon-name-part taxon-name-part-type="class">Chilopoda</tp:taxon-name-part></tp:taxon-name>, <tp:taxon-name><tp:taxon-name-part taxon-name-part-type="order">Geophilomorpha</tp:taxon-name-part></tp:taxon-name>) from the European part of Russia.</article-title><source>Zoologicheskii Zhurnal</source><volume>95</volume>(<issue>6</issue>): <fpage>669</fpage>–<lpage>678</lpage>. [In Russian, with English summary] <ext-link xlink:href="10.1134/S0013873816040138" ext-link-type="doi" xlink:type="simple">https://doi.org/10.1134/S0013873816040138</ext-link></mixed-citation></ref><ref id="B32"><mixed-citation xmlns:xlink="http://www.w3.org/1999/xlink" xlink:type="simple"><person-group><name name-style="western"><surname>Dyachkov</surname><given-names>YuV</given-names></name></person-group> (<year>2018a</year>) <article-title>New data on the distribution of <italic><tp:taxon-name><tp:taxon-name-part taxon-name-part-type="genus">Pachymerium</tp:taxon-name-part><tp:taxon-name-part taxon-name-part-type="species">ferrugineum</tp:taxon-name-part></tp:taxon-name></italic> (C.L. Koch, 1835) (<tp:taxon-name><tp:taxon-name-part taxon-name-part-type="class">Chilopoda</tp:taxon-name-part></tp:taxon-name>: <tp:taxon-name><tp:taxon-name-part taxon-name-part-type="order">Geophilomorpha</tp:taxon-name-part></tp:taxon-name>: <tp:taxon-name><tp:taxon-name-part taxon-name-part-type="family">Geophilidae</tp:taxon-name-part></tp:taxon-name>) in Central Asia.</article-title><source>Ukrainian Journal of Ecology</source><volume>8</volume>(<issue>4</issue>): <fpage>252</fpage>–<lpage>254</lpage>. [In Russian, with English summary]</mixed-citation></ref><ref id="B69"><mixed-citation xmlns:xlink="http://www.w3.org/1999/xlink" xlink:type="simple"><person-group><name name-style="western"><surname>Nefediev</surname><given-names>PS</given-names></name><name name-style="western"><surname>Tuf</surname><given-names>IH</given-names></name><name name-style="western"><surname>Farzalieva</surname><given-names>GS</given-names></name></person-group> (<year>2017a</year>) <article-title>Centipedes from urban areas in southwestern Siberia, Russia (<tp:taxon-name><tp:taxon-name-part taxon-name-part-type="class">Chilopoda</tp:taxon-name-part></tp:taxon-name>). Part 2. <tp:taxon-name><tp:taxon-name-part taxon-name-part-type="order">Geophilomorpha</tp:taxon-name-part></tp:taxon-name>.</article-title><source><tp:taxon-name><tp:taxon-name-part taxon-name-part-type="phylum">Arthropoda</tp:taxon-name-part></tp:taxon-name> Selecta</source><volume>26</volume>(<issue>1</issue>): <fpage>8</fpage>–<lpage>14</lpage>. <ext-link xlink:href="10.15298/arthsel.26.1.02" ext-link-type="doi" xlink:type="simple">https://doi.org/10.15298/arthsel.26.1.02</ext-link></mixed-citation></ref><ref id="B41"><mixed-citation xmlns:xlink="http://www.w3.org/1999/xlink" xlink:type="simple"><person-group><name name-style="western"><surname>Dyachkov</surname><given-names>YuV</given-names></name><name name-style="western"><surname>Tuf</surname><given-names>IH</given-names></name></person-group> (<year>2019</year>) <article-title>New data on the family <tp:taxon-name><tp:taxon-name-part taxon-name-part-type="family">Geophilidae</tp:taxon-name-part></tp:taxon-name> Leach, 1815 (<tp:taxon-name><tp:taxon-name-part taxon-name-part-type="class">Chilopoda</tp:taxon-name-part></tp:taxon-name>: <tp:taxon-name><tp:taxon-name-part taxon-name-part-type="order">Geophilomorpha</tp:taxon-name-part></tp:taxon-name>) from Kazakhstan.</article-title><source>Far Eastern Entomologist = Dal’nevostochnyi Entomolog</source><volume>391</volume>: <fpage>24</fpage>–<lpage>28</lpage>. <ext-link xlink:href="10.25221/fee.391.2" ext-link-type="doi" xlink:type="simple">https://doi.org/10.25221/fee.391.2</ext-link></mixed-citation></ref><ref id="B34"><mixed-citation xmlns:xlink="http://www.w3.org/1999/xlink" xlink:type="simple"><person-group><name name-style="western"><surname>Dyachkov</surname><given-names>YuV</given-names></name></person-group> (<year>2020</year>) <article-title>New data on the centipede (<tp:taxon-name><tp:taxon-name-part taxon-name-part-type="class">Chilopoda</tp:taxon-name-part></tp:taxon-name>) fauna from Tajikistan.</article-title><source>Ecologica Montenegrina</source><volume>36</volume>: <fpage>78</fpage>–<lpage>86</lpage>. <ext-link xlink:href="10.37828/em.2020.36.6" ext-link-type="doi" xlink:type="simple">https://doi.org/10.37828/em.2020.36.6</ext-link></mixed-citation></ref><ref id="B35"><mixed-citation xmlns:xlink="http://www.w3.org/1999/xlink" xlink:type="simple"><person-group><name name-style="western"><surname>Dyachkov</surname><given-names>YuV</given-names></name></person-group> (<year>2022</year>) <article-title>On new records of <tp:taxon-name><tp:taxon-name-part taxon-name-part-type="order">Geophilomorpha</tp:taxon-name-part></tp:taxon-name> (<tp:taxon-name><tp:taxon-name-part taxon-name-part-type="class">Chilopoda</tp:taxon-name-part></tp:taxon-name>) from Middle Asia.</article-title><source>Ecologica Montenegrina</source><volume>60</volume>: <fpage>70</fpage>–<lpage>79</lpage>. <ext-link xlink:href="10.37828/em.2022.60.11" ext-link-type="doi" xlink:type="simple">https://doi.org/10.37828/em.2022.60.11</ext-link></mixed-citation></ref><ref id="B36"><mixed-citation xmlns:xlink="http://www.w3.org/1999/xlink" xlink:type="simple"><person-group><name name-style="western"><surname>Dyachkov</surname><given-names>YuV</given-names></name></person-group> (<year>2023</year>) <article-title>To the fauna of <tp:taxon-name><tp:taxon-name-part taxon-name-part-type="order">Geophilomorpha</tp:taxon-name-part></tp:taxon-name> (<tp:taxon-name><tp:taxon-name-part taxon-name-part-type="class">Chilopoda</tp:taxon-name-part></tp:taxon-name>) of Uzbekistan and Turkmenistan.</article-title><source>Acta Biologica Sibirica</source><volume>9</volume>: <fpage>1073</fpage>–<lpage>1082</lpage>. <ext-link xlink:href="10.5281/zenodo.10239340" ext-link-type="doi" xlink:type="simple">https://doi.org/10.5281/zenodo.10239340</ext-link></mixed-citation></ref><ref id="B39"><mixed-citation xmlns:xlink="http://www.w3.org/1999/xlink" xlink:type="simple"><person-group><name name-style="western"><surname>Dyachkov</surname><given-names>YuV</given-names></name><name name-style="western"><surname>Nedoev</surname><given-names>KhKh</given-names></name></person-group> (<year>2021</year>) <article-title>A contribution to the centipede (<tp:taxon-name><tp:taxon-name-part taxon-name-part-type="class">Chilopoda</tp:taxon-name-part></tp:taxon-name>: <tp:taxon-name><tp:taxon-name-part taxon-name-part-type="order">Geophilomorpha</tp:taxon-name-part></tp:taxon-name>, <tp:taxon-name><tp:taxon-name-part taxon-name-part-type="order">Scolopendromorpha</tp:taxon-name-part></tp:taxon-name>) fauna of Uzbekistan and Turkmenistan.</article-title><source>Ecologica Montenegrina</source><volume>41</volume>: <fpage>41</fpage>–<lpage>50</lpage>. <ext-link xlink:href="10.37828/em.2021.41.6" ext-link-type="doi" xlink:type="simple">http://dx.doi.org/10.37828/em.2021.41.6</ext-link></mixed-citation></ref><ref id="B43"><mixed-citation xmlns:xlink="http://www.w3.org/1999/xlink" xlink:type="simple"><person-group><name name-style="western"><surname>Dyachkov</surname><given-names>YuV</given-names></name><name name-style="western"><surname>Zuev</surname><given-names>RV</given-names></name><name name-style="western"><surname>Gichikhanova</surname><given-names>UA</given-names></name></person-group> (<year>2022</year>) <article-title>Centipedes (<tp:taxon-name><tp:taxon-name-part taxon-name-part-type="class">Chilopoda</tp:taxon-name-part></tp:taxon-name>) from the Dagestan, Northern Caucasus, Russia.</article-title><source>Ecologica Montenegrina</source><volume>52</volume>: <fpage>68</fpage>–<lpage>89</lpage>. <ext-link xlink:href="10.37828/em.2022.52.10" ext-link-type="doi" xlink:type="simple">https://doi.org/10.37828/em.2022.52.10</ext-link></mixed-citation></ref><ref id="B44"><mixed-citation xmlns:xlink="http://www.w3.org/1999/xlink" xlink:type="simple"><person-group><name name-style="western"><surname>Dyachkov</surname><given-names>Yu V</given-names></name><name name-style="western"><surname>Ali Al-Yacoub</surname><given-names>GA</given-names></name><name name-style="western"><surname>Al-Khazali</surname><given-names>AM</given-names></name></person-group> (<year>2023</year>) <article-title>A preliminary annotated checklist of <tp:taxon-name><tp:taxon-name-part taxon-name-part-type="class">Chilopoda</tp:taxon-name-part></tp:taxon-name> from Iraq.</article-title><source>Ecologica Montenegrina</source><volume>63</volume>: <fpage>59</fpage>–<lpage>78</lpage>. <ext-link xlink:href="10.37828/em.2023.63.6" ext-link-type="doi" xlink:type="simple">https://doi.org/10.37828/em.2023.63.6</ext-link></mixed-citation></ref><ref id="B38"><mixed-citation xmlns:xlink="http://www.w3.org/1999/xlink" xlink:type="simple"><person-group><name name-style="western"><surname>Dyachkov</surname><given-names>YuV</given-names></name><name name-style="western"><surname>Farzalieva</surname><given-names>GS</given-names></name></person-group> (<year>2023</year>) <article-title>An annotated checklist of <tp:taxon-name><tp:taxon-name-part taxon-name-part-type="class">Chilopoda</tp:taxon-name-part></tp:taxon-name> from Mongolia.</article-title><source>Ecologica Montenegrina</source><volume>64</volume>: <fpage>221</fpage>–<lpage>241</lpage>. <ext-link xlink:href="10.37828/em.2023.64.7" ext-link-type="doi" xlink:type="simple">https://doi.org/10.37828/em.2023.64.7</ext-link></mixed-citation></ref><ref id="B11"><mixed-citation xmlns:xlink="http://www.w3.org/1999/xlink" xlink:type="simple"><person-group><name name-style="western"><surname>Bonato</surname><given-names>L</given-names></name><name name-style="western"><surname>Minelli</surname><given-names>A</given-names></name></person-group> (<year>2014</year>) <tp:taxon-name><tp:taxon-name-part taxon-name-part-type="class">Chilopoda</tp:taxon-name-part></tp:taxon-name><tp:taxon-name><tp:taxon-name-part taxon-name-part-type="order">Geophilomorpha</tp:taxon-name-part></tp:taxon-name> of Europe: a revised list of species, with taxonomic and nomenclatorial notes. Zootaxa 3770: 136. <ext-link xlink:href="10.11646/zootaxa.3770.1.1" ext-link-type="doi" xlink:type="simple">https://doi.org/10.11646/zootaxa.3770.1.1</ext-link></mixed-citation></ref></ref-list></tp:taxon-treatment>
