# Supplementary material for: ﻿An updated synthesis of the Geophilomorpha (Chilopoda) of Asian Russia
Source: Zookeys. 2024 Apr 23;1198:17–54. doi: 10.3897/zookeys.1198.119781 (PMC11061560; doi:10.3897/zookeys.1198.119781)
Supplement: XML Treatment for Pachymerium pilosum [file zookeys.1198.119781-treatment15.xml]

<!DOCTYPE tp:taxon-treatment
  PUBLIC "-//TaxonX//DTD Taxonomic Treatment Publishing DTD v0 20100105//EN" "tax-treatment-NSO.dtd">
<tp:taxon-treatment xmlns:tp="http://www.plazi.org/taxpub"><tp:treatment-meta><kwd-group><label>Taxon classification</label><kwd>
              <named-content content-type="kingdom">Animalia</named-content>
            </kwd><kwd>
              <named-content content-type="order">Geophilomorpha</named-content>
            </kwd><kwd>
              <named-content content-type="family">Geophilidae</named-content>
            </kwd></kwd-group><mixed-citation publication-type="journal"><person-group><name><surname>Dyachkov</surname><given-names>Yurii V.</given-names></name><name><surname>Bonato</surname><given-names>Lucio</given-names></name></person-group><article-title>﻿An updated synthesis of the <tp:taxon-name><tp:taxon-name-part taxon-name-part-type="order">Geophilomorpha</tp:taxon-name-part></tp:taxon-name> (<tp:taxon-name><tp:taxon-name-part taxon-name-part-type="class">Chilopoda</tp:taxon-name-part></tp:taxon-name>) of Asian Russia</article-title><source>Zookeys</source><day>23</day><month>04</month><year>2024</year><volume>1198</volume><fpage>17</fpage><lpage>54</lpage><pub-id pub-id-type="doi">10.3897/zookeys.1198.119781</pub-id></mixed-citation></tp:treatment-meta><tp:nomenclature><label>﻿12.</label><tp:taxon-name>
            <object-id xmlns:xlink="http://www.w3.org/1999/xlink" content-type="arpha" xlink:type="simple">DDDF5987-E07B-58E8-AAAA-84DD02B8F0A9</object-id>
            <tp:taxon-name-part taxon-name-part-type="genus" reg="Pachymerium">Pachymerium</tp:taxon-name-part>
            <tp:taxon-name-part taxon-name-part-type="species" reg="pilosum">pilosum</tp:taxon-name-part>
          </tp:taxon-name><tp:taxon-authority>(Meinert, 1870) *</tp:taxon-authority><tp:nomenclature-citation-list><tp:nomenclature-citation><tp:taxon-name>
                <tp:taxon-name-part taxon-name-part-type="genus" reg="Geophilus">Geophilus</tp:taxon-name-part>
                <tp:taxon-name-part taxon-name-part-type="species" reg="pilosus">pilosus</tp:taxon-name-part>
              </tp:taxon-name><comment><xref ref-type="bibr" rid="B64">Meinert 1870</xref>: 86.</comment></tp:nomenclature-citation><tp:nomenclature-citation><tp:taxon-name>
                <tp:taxon-name-part taxon-name-part-type="genus" reg="Geophilus">Geophilus</tp:taxon-name-part>
                <tp:taxon-name-part taxon-name-part-type="species" reg="pilosus">pilosus</tp:taxon-name-part>
              </tp:taxon-name><comment>– <xref ref-type="bibr" rid="B88">Stuxberg 1876a</xref>: 32; <xref ref-type="bibr" rid="B89">1876b</xref>: 315; <xref ref-type="bibr" rid="B83">Sseliwanoff 1881</xref>: 3; 1884: 76; <xref ref-type="bibr" rid="B28">Daday 1889</xref>: 146; <xref ref-type="bibr" rid="B7">Attems 1929</xref>: 324.</comment></tp:nomenclature-citation><tp:nomenclature-citation><tp:taxon-name><tp:taxon-name-part taxon-name-part-type="genus" reg="Geophilus">Geophilus</tp:taxon-name-part> (<tp:taxon-name-part taxon-name-part-type="subgenus" reg="Pachymerium">Pachymerium</tp:taxon-name-part>) <tp:taxon-name-part taxon-name-part-type="species" reg="pilosus">pilosus</tp:taxon-name-part></tp:taxon-name><comment>– <xref ref-type="bibr" rid="B2">Attems 1903a</xref>: 45; <xref ref-type="bibr" rid="B3">1903b</xref>: 257.</comment></tp:nomenclature-citation><tp:nomenclature-citation><tp:taxon-name>
                <tp:taxon-name-part taxon-name-part-type="genus" reg="Pachymerium">Pachymerium</tp:taxon-name-part>
                <tp:taxon-name-part taxon-name-part-type="species" reg="pilosum">pilosum</tp:taxon-name-part>
              </tp:taxon-name><comment>– <xref ref-type="bibr" rid="B67">Muralewicz 1926</xref>: 42; <xref ref-type="bibr" rid="B16">Bonato et al. 2016</xref>.</comment></tp:nomenclature-citation></tp:nomenclature-citation-list></tp:nomenclature><tp:treatment-sec sec-type="type locality" id="SECID0EAYAI"><title>Type locality.</title><p>Russia: Sakhalin oblast: “Sartung, paa Oen Sacolin” (<xref ref-type="bibr" rid="B64">Meinert 1870</xref>) = “Sartung” (see Remarks), Sakhalin Isl.</p></tp:treatment-sec><tp:treatment-sec sec-type="Type series" id="SECID0EKYAI"><title>Type series.</title><p><bold><italic>Syntypes</italic></bold>: 2 specimens, both sexes. Deposited in <abbrev xmlns:xlink="http://www.w3.org/1999/xlink" xlink:title="Natural History Museum of Denmark" id="ABBRID0EVYAI" xlink:type="simple">NHMD</abbrev>.</p></tp:treatment-sec><tp:treatment-sec sec-type="diagnosis" id="SECID0EZYAI"><title>Diagnosis.</title><p>A species of <italic><tp:taxon-name><tp:taxon-name-part taxon-name-part-type="genus" reg="Pachymerium">Pachymerium</tp:taxon-name-part></tp:taxon-name></italic> with forcipular coxosternite with very short chitin-lines; forcipular tarsungulum without denticle; 45–49 leg-bearing segments; ultimate metasternite narrow, with subparallel lateral edges; all coxal pores sparse from the ventral to the dorsal sides of the coxopleura.</p></tp:treatment-sec><tp:treatment-sec sec-type="distribution" id="SECID0EGZAI"><title>Distribution.</title><p>Eastern Siberia: Krasnoyarsk krai, Irkutsk oblast (<xref ref-type="bibr" rid="B88">Stuxberg 1876a</xref>, <xref ref-type="bibr" rid="B89">1876b</xref>; <xref ref-type="bibr" rid="B83">Sseliwanoff 1881</xref>, <xref ref-type="bibr" rid="B84">1884</xref>; <xref ref-type="bibr" rid="B28">Daday 1889</xref>). Far East: Sakhalin oblast (Sakhalin Isl.) (<xref ref-type="bibr" rid="B64">Meinert 1870</xref>). Outside Asian Russia: no records.</p></tp:treatment-sec><tp:treatment-sec sec-type="remarks" id="SECID0EE1AI"><title>Remarks.</title><p><xref ref-type="bibr" rid="B84">Sseliwanoff (1884)</xref> reported specimens from “near Baikal”, collected by G. Dybovskiy. According to the catalogue of <tp:taxon-name><tp:taxon-name-part taxon-name-part-type="class">Chilopoda</tp:taxon-name-part></tp:taxon-name> of the <named-content xmlns:xlink="http://www.w3.org/1999/xlink" content-type="dwc:institutional_code" xlink:title="Zoological Museum of the Moscow State Universityy" xlink:href="http://grbio.org/institution/zoological-museum-moscow-lomonosov-state-university" xlink:type="simple">ZMMU</named-content>, these specimens were collected from the Kultuk (urban-type settlement in the Irkutsk oblast, <named-content xmlns:xlink="http://www.w3.org/1999/xlink" content-type="dwc:verbatimCoordinates" xlink:type="simple"><named-content content-type="geo-json" specific-use="{&#34;type&#34;:&#34;Point&#34;,&#34;coordinates&#34;:[103.666667,51.716667]}" id="NCID0E11AI" xlink:type="simple">51°43'N, 103°40'E</named-content></named-content>).</p><p>The assignment of this nominal species to the genus <italic><tp:taxon-name><tp:taxon-name-part taxon-name-part-type="genus" reg="Pachymerium">Pachymerium</tp:taxon-name-part></tp:taxon-name></italic> is only tentative (<xref ref-type="bibr" rid="B16">Bonato et al. 2016</xref>), and is suggested only by the following few characters described by <xref ref-type="bibr" rid="B64">Meinert (1870)</xref>: head ~ 1.2× as long as wide, forcipular coxosternite very broad and with two anterior denticles, forcipules surpassing the anterior margin of the head, coxopleura elongate and with dense coxal pores not only on the ventral side but also on the lateral and dorsal ones, ultimate legs slightly longer than penultimate legs and bearing a claw.</p><p>The current identity and position of the locality “Sartung” (indicated by <xref ref-type="bibr" rid="B64">Meinert 1870</xref>) is uncertain.</p></tp:treatment-sec><ref-list><ref id="B64"><mixed-citation xmlns:xlink="http://www.w3.org/1999/xlink" xlink:type="simple"><person-group><name name-style="western"><surname>Meinert</surname><given-names>F</given-names></name></person-group> (<year>1870</year>) <article-title><tp:taxon-name><tp:taxon-name-part taxon-name-part-type="subphylum">Myriapoda</tp:taxon-name-part></tp:taxon-name> Musaei Hauniensis: Bidrag til Myriapodernes morphologi og systematik. I. Geophili.</article-title><source>Naturhistorisk Tidsskrift</source><volume>7</volume>(<issue>3</issue>): <fpage>1</fpage>–<lpage>128</lpage>.</mixed-citation></ref><ref id="B88"><mixed-citation xmlns:xlink="http://www.w3.org/1999/xlink" xlink:type="simple"><person-group><name name-style="western"><surname>Stuxberg</surname><given-names>A</given-names></name></person-group> (<year>1876a</year>) <article-title>Myriopoder från Sibirien och Waigatsch ön samlade under Nordenskiöldska expeditionen 1875. Öfversigt af Kongl.</article-title><source>Vetenskaps-akademiens Förhandlingar</source><volume>33</volume>(<issue>2</issue>): <fpage>11</fpage>–<lpage>38</lpage>.</mixed-citation></ref><ref id="B89"><mixed-citation xmlns:xlink="http://www.w3.org/1999/xlink" xlink:type="simple"><person-group><name name-style="western"><surname>Stuxberg</surname><given-names>A</given-names></name></person-group> (<year>1876b</year>) <article-title>On the <tp:taxon-name><tp:taxon-name-part taxon-name-part-type="above-genus">Myriopoda</tp:taxon-name-part></tp:taxon-name>, from Siberia and Waigatsch Island, collected during the expedition of Prof. Nordenskiöld, 1875.</article-title><source>Annals &amp; Magazine of Natural History</source><volume>4</volume>(<issue>17</issue>): <fpage>306</fpage>–<lpage>318</lpage>. <ext-link xlink:href="10.1080/00222937608681955" ext-link-type="doi" xlink:type="simple">https://doi.org/10.1080/00222937608681955</ext-link></mixed-citation></ref><ref id="B83"><mixed-citation xmlns:xlink="http://www.w3.org/1999/xlink" xlink:type="simple"><person-group><name name-style="western"><surname>Sseliwanoff</surname><given-names>AV</given-names></name></person-group> (<year>1881</year>) <article-title><tp:taxon-name><tp:taxon-name-part taxon-name-part-type="family">Geophilidae</tp:taxon-name-part></tp:taxon-name> from the Museum of Imperial Academy of Sciences.</article-title><source>Zapiski Imperatorskoi Akademii Nauk</source><volume>40</volume>: <fpage>1</fpage>–<lpage>27</lpage>. [In Russian]</mixed-citation></ref><ref id="B28"><mixed-citation xmlns:xlink="http://www.w3.org/1999/xlink" xlink:type="simple"><person-group><name name-style="western"><surname>Daday</surname><given-names>E</given-names></name></person-group> (<year>1889</year>) <article-title><tp:taxon-name><tp:taxon-name-part taxon-name-part-type="above-genus">Myriopoda</tp:taxon-name-part></tp:taxon-name> extranea Musaei Nationalis Hungarici.</article-title><source>Természetrajzi Füzetek</source><volume>12</volume>: <fpage>114</fpage>–<lpage>156</lpage>.</mixed-citation></ref><ref id="B7"><mixed-citation xmlns:xlink="http://www.w3.org/1999/xlink" xlink:type="simple"><person-group><name name-style="western"><surname>Attems</surname><given-names>C</given-names></name></person-group> (<year>1929</year>) <article-title><tp:taxon-name><tp:taxon-name-part taxon-name-part-type="subphylum">Myriapoda</tp:taxon-name-part></tp:taxon-name>. 1. <tp:taxon-name><tp:taxon-name-part taxon-name-part-type="order">Geophilomorpha</tp:taxon-name-part></tp:taxon-name>.</article-title><source>Das Tierreich</source><volume>52</volume>: <fpage>1</fpage>–<lpage>388</lpage>. <ext-link xlink:href="10.1515/9783111430638" ext-link-type="doi" xlink:type="simple">https://doi.org/10.1515/9783111430638</ext-link></mixed-citation></ref><ref id="B2"><mixed-citation xmlns:xlink="http://www.w3.org/1999/xlink" xlink:type="simple"><person-group><name name-style="western"><surname>Attems</surname><given-names>C</given-names></name></person-group> (<year>1903a</year>) Myriopoden. Fauna Arctica III(1): 35–54.</mixed-citation></ref><ref id="B3"><mixed-citation xmlns:xlink="http://www.w3.org/1999/xlink" xlink:type="simple"><person-group><name name-style="western"><surname>Attems</surname><given-names>C</given-names></name></person-group> (<year>1903b</year>) <article-title>Synopsis der Geophiliden. Zoologischen Jahrbüchern, Abtheilung für Systematik.</article-title><source>Geographie und Biologie der Thiere</source><volume>18</volume>(<issue>2</issue>): <fpage>155</fpage>–<lpage>302</lpage>.</mixed-citation></ref><ref id="B67"><mixed-citation xmlns:xlink="http://www.w3.org/1999/xlink" xlink:type="simple"><person-group><name name-style="western"><surname>Muralewicz</surname><given-names>WS</given-names></name></person-group> (<year>1926</year>) <article-title>Übersicht über die Chilopodenfauna des Kaukasus. II. Mitteilung.</article-title><source>Zoologischer Anzeiger</source><volume>69</volume>: <fpage>27</fpage>–<lpage>44</lpage>.</mixed-citation></ref><ref id="B16"><mixed-citation xmlns:xlink="http://www.w3.org/1999/xlink" xlink:type="simple"><person-group><name name-style="western"><surname>Bonato</surname><given-names>L</given-names></name><name name-style="western"><surname>Chagas</surname><given-names>Jr A</given-names></name><name name-style="western"><surname>Edgecombe</surname><given-names>GD</given-names></name><name name-style="western"><surname>Lewis</surname><given-names>JGE</given-names></name><name name-style="western"><surname>Minelli</surname><given-names>A</given-names></name><name name-style="western"><surname>Pereira</surname><given-names>LA</given-names></name><name name-style="western"><surname>Shelley</surname><given-names>RM</given-names></name><name name-style="western"><surname>Stoev</surname><given-names>P</given-names></name><name name-style="western"><surname>Zapparoli</surname><given-names>M</given-names></name></person-group> (<year>2016</year>) ChiloBase 2.0 – A World Catalogue of Centipedes (<tp:taxon-name><tp:taxon-name-part taxon-name-part-type="class">Chilopoda</tp:taxon-name-part></tp:taxon-name>). <ext-link xlink:href="https://chilobase.biologia.unipd.it" ext-link-type="uri" xlink:type="simple">https://chilobase.biologia.unipd.it</ext-link></mixed-citation></ref><ref id="B84"><mixed-citation xmlns:xlink="http://www.w3.org/1999/xlink" xlink:type="simple"><person-group><name name-style="western"><surname>Sseliwanoff</surname><given-names>AV</given-names></name></person-group> (<year>1884</year>) <article-title>Materials towards the study of Russian myriapods.</article-title><source>Trudy Russkago Entomologicheskago Obshchestva</source><volume>18</volume>(<issue>1–2</issue>): <fpage>69</fpage>–<lpage>121</lpage>. [In Russian]</mixed-citation></ref></ref-list></tp:taxon-treatment>
