# Supplementary material for: ﻿An updated synthesis of the Geophilomorpha (Chilopoda) of Asian Russia
Source: Zookeys. 2024 Apr 23;1198:17–54. doi: 10.3897/zookeys.1198.119781 (PMC11061560; doi:10.3897/zookeys.1198.119781)
Supplement: XML Treatment for Strigamia [file zookeys.1198.119781-treatment16.xml]

<!DOCTYPE tp:taxon-treatment
  PUBLIC "-//TaxonX//DTD Taxonomic Treatment Publishing DTD v0 20100105//EN" "tax-treatment-NSO.dtd">
<tp:taxon-treatment xmlns:tp="http://www.plazi.org/taxpub"><tp:treatment-meta><kwd-group><label>Taxon classification</label><kwd>
              <named-content content-type="kingdom">Animalia</named-content>
            </kwd><kwd>
              <named-content content-type="order">Geophilomorpha</named-content>
            </kwd><kwd>
              <named-content content-type="family">Geophilidae</named-content>
            </kwd></kwd-group><mixed-citation publication-type="journal"><person-group><name><surname>Dyachkov</surname><given-names>Yurii V.</given-names></name><name><surname>Bonato</surname><given-names>Lucio</given-names></name></person-group><article-title>﻿An updated synthesis of the <tp:taxon-name><tp:taxon-name-part taxon-name-part-type="order">Geophilomorpha</tp:taxon-name-part></tp:taxon-name> (<tp:taxon-name><tp:taxon-name-part taxon-name-part-type="class">Chilopoda</tp:taxon-name-part></tp:taxon-name>) of Asian Russia</article-title><source>Zookeys</source><day>23</day><month>04</month><year>2024</year><volume>1198</volume><fpage>17</fpage><lpage>54</lpage><pub-id pub-id-type="doi">10.3897/zookeys.1198.119781</pub-id></mixed-citation></tp:treatment-meta><tp:nomenclature><label>﻿Genus</label><tp:taxon-name>
            <object-id xmlns:xlink="http://www.w3.org/1999/xlink" content-type="arpha" xlink:type="simple">5B351D96-F44F-5C89-82A0-21D236FF2866</object-id>
            <tp:taxon-name-part taxon-name-part-type="genus" reg="Strigamia">Strigamia</tp:taxon-name-part>
          </tp:taxon-name><tp:taxon-authority>Gray, 1843</tp:taxon-authority></tp:nomenclature><tp:treatment-sec sec-type="diagnosis" id="SECID0EW3AI"><title>Diagnosis.</title><p>Geophilids with head slightly wider or as wide as long; clypeal areas absent; labrum without obviously distinct lateral parts; second maxillary coxosternite medially long and sclerotized, without both statuminia and anterior inner processes; second maxillary pretarsus relatively small, claw-like; forcipular tergite approximately as wide as the subsequent tergite, covering pleurites almost completely; forcipular coxosternite distinctly shorter than wide, without both anterior denticles and chitin-lines, with coxopleural sutures distinctly diverging also in their anterior half; forcipular trochanteroprefemur relatively stout, without denticle; forcipular tarsungulum with a relatively large basal denticle; trunk sternites without “carpophagus” structures; ventral pore-fields present, at least two paired ovoid posterior fields on each metasternite; coxal pores only on the ventral side of coxopleura, denser near the metasternite; leg of the ultimate pair usually with claw-like pretarsus. See Table <xref ref-type="table" rid="T5">5</xref>.</p><table-wrap id="T5" position="float" orientation="portrait"><label>Table 5.</label><caption><p>Differences between species of the genus <italic><tp:taxon-name><tp:taxon-name-part taxon-name-part-type="genus" reg="Strigamia">Strigamia</tp:taxon-name-part></tp:taxon-name></italic> Gray, 1843 known from Asian Russia.</p></caption><table id="TID0EQ1CK" rules="all"><tbody><tr><th rowspan="3" colspan="1">Species</th><th rowspan="1" colspan="8">Characters</th></tr><tr><th rowspan="1" colspan="1">Head</th><th rowspan="1" colspan="3">Forcipular tarsungula</th><th rowspan="1" colspan="1">Anterior sternites</th><th rowspan="2" colspan="1">Number of leg-bearing segments</th><th rowspan="1" colspan="2">Ultimate leg-bearing segment</th></tr><tr><th rowspan="1" colspan="1">Clypeal setae</th><th rowspan="1" colspan="1">Surpassing the anterior margin of the head</th><th rowspan="1" colspan="1">Margins of intermediate part</th><th rowspan="1" colspan="1">Size of basal denticle</th><th rowspan="1" colspan="1">Mid-longitudinal sclerotized stripe</th><th rowspan="1" colspan="1">Intercalary pleurites</th><th rowspan="1" colspan="1">Metasternite</th></tr><tr><td rowspan="1" colspan="1"><tp:taxon-name><tp:taxon-name-part taxon-name-part-type="genus" reg="Strigamia">S.</tp:taxon-name-part><tp:taxon-name-part taxon-name-part-type="uncertainty-rank">cf.</tp:taxon-name-part><tp:taxon-name-part taxon-name-part-type="species" reg="acuminata">acuminata</tp:taxon-name-part></tp:taxon-name> (Leach, 1815)</td><td rowspan="1" colspan="1">three groups</td><td rowspan="1" colspan="1">no</td><td rowspan="1" colspan="1">variable</td><td rowspan="1" colspan="1">short</td><td rowspan="1" colspan="1">no</td><td rowspan="1" colspan="1">37–43</td><td rowspan="1" colspan="1">no</td><td rowspan="1" colspan="1">ca as long as wide</td></tr><tr><td rowspan="1" colspan="1"><italic><tp:taxon-name><tp:taxon-name-part taxon-name-part-type="genus" reg="Strigamia">S.</tp:taxon-name-part><tp:taxon-name-part taxon-name-part-type="species" reg="alokosternum">alokosternum</tp:taxon-name-part></tp:taxon-name></italic> (Attems, 1927)</td><td rowspan="1" colspan="1">?</td><td rowspan="1" colspan="1">no</td><td rowspan="1" colspan="1">subparallel</td><td rowspan="1" colspan="1">large</td><td rowspan="1" colspan="1">yes</td><td rowspan="1" colspan="1">51–67</td><td rowspan="1" colspan="1">yes</td><td rowspan="1" colspan="1">distinctly wider than long</td></tr><tr><td rowspan="1" colspan="1"><italic><tp:taxon-name><tp:taxon-name-part taxon-name-part-type="genus" reg="Strigamia">S.</tp:taxon-name-part><tp:taxon-name-part taxon-name-part-type="species" reg="hirsutipes">hirsutipes</tp:taxon-name-part></tp:taxon-name></italic> (Attems, 1927)</td><td rowspan="1" colspan="1">?</td><td rowspan="1" colspan="1">no</td><td rowspan="1" colspan="1">gradually converging</td><td rowspan="1" colspan="1">short</td><td rowspan="1" colspan="1">?</td><td rowspan="1" colspan="1">39–53</td><td rowspan="1" colspan="1">yes</td><td rowspan="1" colspan="1">longer than wide</td></tr><tr><td rowspan="1" colspan="1"><italic><tp:taxon-name><tp:taxon-name-part taxon-name-part-type="genus" reg="Strigamia">S.</tp:taxon-name-part><tp:taxon-name-part taxon-name-part-type="species" reg="pusilla">pusilla</tp:taxon-name-part></tp:taxon-name></italic> (Sseliwanoff, 1884)</td><td rowspan="1" colspan="1">?</td><td rowspan="1" colspan="1">no</td><td rowspan="1" colspan="1">gradually converging</td><td rowspan="1" colspan="1">short</td><td rowspan="1" colspan="1">no</td><td rowspan="1" colspan="1">33–39</td><td rowspan="1" colspan="1">yes</td><td rowspan="1" colspan="1">as long as wide or longer than wide</td></tr><tr><td rowspan="1" colspan="1"><italic><tp:taxon-name><tp:taxon-name-part taxon-name-part-type="genus" reg="Strigamia">S.</tp:taxon-name-part><tp:taxon-name-part taxon-name-part-type="species" reg="sacolinensis">sacolinensis</tp:taxon-name-part></tp:taxon-name></italic> (Meinert, 1870)</td><td rowspan="1" colspan="1">?</td><td rowspan="1" colspan="1">yes</td><td rowspan="1" colspan="1">?</td><td rowspan="1" colspan="1">?</td><td rowspan="1" colspan="1">no</td><td rowspan="1" colspan="1">43–47</td><td rowspan="1" colspan="1">?</td><td rowspan="1" colspan="1">?</td></tr><tr><td rowspan="1" colspan="1"><italic><tp:taxon-name><tp:taxon-name-part taxon-name-part-type="genus" reg="Strigamia">S.</tp:taxon-name-part><tp:taxon-name-part taxon-name-part-type="species" reg="sibirica">sibirica</tp:taxon-name-part></tp:taxon-name></italic> (Sseliwanoff, 1881)</td><td rowspan="1" colspan="1">?</td><td rowspan="1" colspan="1">no</td><td rowspan="1" colspan="1">?</td><td rowspan="1" colspan="1">?</td><td rowspan="1" colspan="1">?</td><td rowspan="1" colspan="1">33–35</td><td rowspan="1" colspan="1">?</td><td rowspan="1" colspan="1">?</td></tr><tr><td rowspan="1" colspan="1"><italic><tp:taxon-name><tp:taxon-name-part taxon-name-part-type="genus" reg="Strigamia">S.</tp:taxon-name-part><tp:taxon-name-part taxon-name-part-type="species" reg="sulcata">sulcata</tp:taxon-name-part></tp:taxon-name></italic> (Sseliwanoff, 1881)</td><td rowspan="1" colspan="1">?</td><td rowspan="1" colspan="1">no</td><td rowspan="1" colspan="1">?</td><td rowspan="1" colspan="1">?</td><td rowspan="1" colspan="1">?</td><td rowspan="1" colspan="1">41–43</td><td rowspan="1" colspan="1">?</td><td rowspan="1" colspan="1">?</td></tr><tr><td rowspan="1" colspan="1"><tp:taxon-name><tp:taxon-name-part taxon-name-part-type="genus" reg="Strigamia">S.</tp:taxon-name-part><tp:taxon-name-part taxon-name-part-type="uncertainty-rank">cf.</tp:taxon-name-part><tp:taxon-name-part taxon-name-part-type="species" reg="transsilvanica">transsilvanica</tp:taxon-name-part></tp:taxon-name> (Verhoeff, 1928)</td><td rowspan="1" colspan="1">entire band</td><td rowspan="1" colspan="1">no</td><td rowspan="1" colspan="1">gradually converging</td><td rowspan="1" colspan="1">large</td><td rowspan="1" colspan="1">no</td><td rowspan="1" colspan="1">43–57</td><td rowspan="1" colspan="1">no</td><td rowspan="1" colspan="1">ca as long as wide</td></tr></tbody></table></table-wrap></tp:treatment-sec></tp:taxon-treatment>
