# Supplementary material for: ﻿An updated synthesis of the Geophilomorpha (Chilopoda) of Asian Russia
Source: Zookeys. 2024 Apr 23;1198:17–54. doi: 10.3897/zookeys.1198.119781 (PMC11061560; doi:10.3897/zookeys.1198.119781)
Supplement: XML Treatment for Strigamia cf. acuminata [file zookeys.1198.119781-treatment17.xml]

<!DOCTYPE tp:taxon-treatment
  PUBLIC "-//TaxonX//DTD Taxonomic Treatment Publishing DTD v0 20100105//EN" "tax-treatment-NSO.dtd">
<tp:taxon-treatment xmlns:tp="http://www.plazi.org/taxpub"><tp:treatment-meta><kwd-group><label>Taxon classification</label><kwd>
              <named-content content-type="kingdom">Animalia</named-content>
            </kwd><kwd>
              <named-content content-type="order">Geophilomorpha</named-content>
            </kwd><kwd>
              <named-content content-type="family">Geophilidae</named-content>
            </kwd></kwd-group><mixed-citation publication-type="journal"><person-group><name><surname>Dyachkov</surname><given-names>Yurii V.</given-names></name><name><surname>Bonato</surname><given-names>Lucio</given-names></name></person-group><article-title>﻿An updated synthesis of the <tp:taxon-name><tp:taxon-name-part taxon-name-part-type="order">Geophilomorpha</tp:taxon-name-part></tp:taxon-name> (<tp:taxon-name><tp:taxon-name-part taxon-name-part-type="class">Chilopoda</tp:taxon-name-part></tp:taxon-name>) of Asian Russia</article-title><source>Zookeys</source><day>23</day><month>04</month><year>2024</year><volume>1198</volume><fpage>17</fpage><lpage>54</lpage><pub-id pub-id-type="doi">10.3897/zookeys.1198.119781</pub-id></mixed-citation></tp:treatment-meta><tp:nomenclature><label>﻿13.</label><tp:taxon-name>
            <object-id xmlns:xlink="http://www.w3.org/1999/xlink" content-type="arpha" xlink:type="simple">DA2B4E9F-2176-5B8E-AACD-DD76B0A8F121</object-id>
            <tp:taxon-name-part taxon-name-part-type="genus" reg="Strigamia">Strigamia</tp:taxon-name-part>
            <tp:taxon-name-part taxon-name-part-type="uncertainty-rank">cf.</tp:taxon-name-part>
            <tp:taxon-name-part taxon-name-part-type="species" reg="acuminata">acuminata</tp:taxon-name-part>
          </tp:taxon-name><tp:taxon-authority>(Leach, 1815)</tp:taxon-authority><tp:nomenclature-citation-list><tp:nomenclature-citation><tp:taxon-name>
                <tp:taxon-name-part taxon-name-part-type="genus" reg="Scolioplanes">Scolioplanes</tp:taxon-name-part>
                <tp:taxon-name-part taxon-name-part-type="species" reg="acuminatus">acuminatus</tp:taxon-name-part>
              </tp:taxon-name><comment>– <xref ref-type="bibr" rid="B83">Sseliwanoff 1881</xref>: 15; <xref ref-type="bibr" rid="B84">1884</xref>: 92; <xref ref-type="bibr" rid="B110">Verhoeff 1928</xref>: 278; <xref ref-type="bibr" rid="B7">Attems 1929</xref>: 222; <xref ref-type="bibr" rid="B90">Takakuwa 1933</xref>: 133; <xref ref-type="bibr" rid="B98">1938</xref>: 241; <xref ref-type="bibr" rid="B99">1940</xref>: 124; <xref ref-type="bibr" rid="B82">Shinohara 1972</xref>: 66; <xref ref-type="bibr" rid="B59">Kurcheva 1977</xref>: 46.</comment></tp:nomenclature-citation><tp:nomenclature-citation><tp:taxon-name>
                <tp:taxon-name-part taxon-name-part-type="genus" reg="Strigamia">Strigamia</tp:taxon-name-part>
                <tp:taxon-name-part taxon-name-part-type="species" reg="acuminata">acuminata</tp:taxon-name-part>
              </tp:taxon-name><comment>– <xref ref-type="bibr" rid="B48">Ganin 1997</xref>: 105, 112, 116, 129, 134, 141; <xref ref-type="bibr" rid="B8">Barber 2009</xref>: 74; <xref ref-type="bibr" rid="B14">Bonato et al. 2012</xref>: 9; 2023: 11; <xref ref-type="bibr" rid="B113">Volkova 2016</xref>: 675.</comment></tp:nomenclature-citation></tp:nomenclature-citation-list></tp:nomenclature><tp:treatment-sec sec-type="Type localities" id="SECID0E2MBI"><title>Type localities.</title><p>United Kingdom: “Roborough Down near Plymouth” and “Battersea fields” (<xref ref-type="bibr" rid="B61">Leach 1815</xref>).</p></tp:treatment-sec><tp:treatment-sec sec-type="diagnosis" id="SECID0EFNBI"><title>Diagnosis.</title><p>A species of <italic><tp:taxon-name><tp:taxon-name-part taxon-name-part-type="genus" reg="Strigamia">Strigamia</tp:taxon-name-part></tp:taxon-name></italic> with clypeal setae arranged in an intermediate and two lateral groups; forcipular tarsungula not surpassing the anterior margin of the head; basal denticle of forcipular tarsungulum relatively short and with straight converging margins; 37–43 leg-bearing segments; metasternites of the anterior part of the trunk without a mid-longitudinal sclerotized stripe; ultimate leg-bearing segment with pleuropretergite entire, i.e., without distinct intercalary pleurites, and metasternite approximately as long as wide.</p></tp:treatment-sec><tp:treatment-sec sec-type="distribution" id="SECID0ESNBI"><title>Distribution.</title><p>Far East: Amur oblast and Khabarovsk krai (<xref ref-type="bibr" rid="B48">Ganin 1997</xref>), Sakhalin oblast (Kuril Islands) (<xref ref-type="bibr" rid="B90">Takakuwa 1933</xref>; <xref ref-type="bibr" rid="B59">Kurcheva 1977</xref>). Outside Asian Russia: Europe (<xref ref-type="bibr" rid="B8">Barber 2009</xref>; <xref ref-type="bibr" rid="B14">Bonato et al. 2012</xref>, <xref ref-type="bibr" rid="B17">2023</xref>; <xref ref-type="bibr" rid="B113">Volkova 2016</xref>).</p></tp:treatment-sec><tp:treatment-sec sec-type="remarks" id="SECID0EUOBI"><title>Remarks.</title><p>All records from Russian Far East need confirmation, as are the records from Japan and the Western part of North America, because of probable confusion with other species including <italic><tp:taxon-name><tp:taxon-name-part taxon-name-part-type="genus" reg="Strigamia">S.</tp:taxon-name-part><tp:taxon-name-part taxon-name-part-type="species" reg="chionophila">chionophila</tp:taxon-name-part></tp:taxon-name></italic> Wood, 1862 (<xref ref-type="bibr" rid="B14">Bonato et al. 2012</xref>).</p></tp:treatment-sec><ref-list><ref id="B83"><mixed-citation xmlns:xlink="http://www.w3.org/1999/xlink" xlink:type="simple"><person-group><name name-style="western"><surname>Sseliwanoff</surname><given-names>AV</given-names></name></person-group> (<year>1881</year>) <article-title><tp:taxon-name><tp:taxon-name-part taxon-name-part-type="family">Geophilidae</tp:taxon-name-part></tp:taxon-name> from the Museum of Imperial Academy of Sciences.</article-title><source>Zapiski Imperatorskoi Akademii Nauk</source><volume>40</volume>: <fpage>1</fpage>–<lpage>27</lpage>. [In Russian]</mixed-citation></ref><ref id="B84"><mixed-citation xmlns:xlink="http://www.w3.org/1999/xlink" xlink:type="simple"><person-group><name name-style="western"><surname>Sseliwanoff</surname><given-names>AV</given-names></name></person-group> (<year>1884</year>) <article-title>Materials towards the study of Russian myriapods.</article-title><source>Trudy Russkago Entomologicheskago Obshchestva</source><volume>18</volume>(<issue>1–2</issue>): <fpage>69</fpage>–<lpage>121</lpage>. [In Russian]</mixed-citation></ref><ref id="B110"><mixed-citation xmlns:xlink="http://www.w3.org/1999/xlink" xlink:type="simple"><person-group><name name-style="western"><surname>Verhoeff</surname><given-names>KW</given-names></name></person-group> (<year>1928</year>) <article-title>Geophilomorphen-Beiträge und eine <italic><tp:taxon-name><tp:taxon-name-part taxon-name-part-type="genus">Lithobius</tp:taxon-name-part></tp:taxon-name></italic>-Form.</article-title><source>Mitteilungen aus dem Zoologischen Museum in Berlin</source><volume>14</volume>: <fpage>229</fpage>–<lpage>286</lpage>. <ext-link xlink:href="10.1002/mmnz.4830140202" ext-link-type="doi" xlink:type="simple">https://doi.org/10.1002/mmnz.4830140202</ext-link></mixed-citation></ref><ref id="B7"><mixed-citation xmlns:xlink="http://www.w3.org/1999/xlink" xlink:type="simple"><person-group><name name-style="western"><surname>Attems</surname><given-names>C</given-names></name></person-group> (<year>1929</year>) <article-title><tp:taxon-name><tp:taxon-name-part taxon-name-part-type="subphylum">Myriapoda</tp:taxon-name-part></tp:taxon-name>. 1. <tp:taxon-name><tp:taxon-name-part taxon-name-part-type="order">Geophilomorpha</tp:taxon-name-part></tp:taxon-name>.</article-title><source>Das Tierreich</source><volume>52</volume>: <fpage>1</fpage>–<lpage>388</lpage>. <ext-link xlink:href="10.1515/9783111430638" ext-link-type="doi" xlink:type="simple">https://doi.org/10.1515/9783111430638</ext-link></mixed-citation></ref><ref id="B90"><mixed-citation xmlns:xlink="http://www.w3.org/1999/xlink" xlink:type="simple"><person-group><name name-style="western"><surname>Takakuwa</surname><given-names>Y</given-names></name></person-group> (<year>1933</year>) <article-title>Myriapods of the Northern Kurile Islands.</article-title><source>Nihon Seibutsu Chiri Gakkai Kaiho</source><volume>4</volume>(<issue>2</issue>): <fpage>133</fpage>–<lpage>137</lpage>.</mixed-citation></ref><ref id="B98"><mixed-citation xmlns:xlink="http://www.w3.org/1999/xlink" xlink:type="simple"><person-group><name name-style="western"><surname>Takakuwa</surname><given-names>Y</given-names></name></person-group> (<year>1938</year>) <article-title>Über die japanischen <tp:taxon-name><tp:taxon-name-part taxon-name-part-type="genus">Scolioplanes</tp:taxon-name-part></tp:taxon-name> (<tp:taxon-name><tp:taxon-name-part taxon-name-part-type="class">Chilopoda</tp:taxon-name-part></tp:taxon-name>)-Arten.</article-title><source>Zoological Magazine</source><volume>50</volume>: <fpage>235</fpage>–<lpage>245</lpage>.</mixed-citation></ref><ref id="B99"><mixed-citation xmlns:xlink="http://www.w3.org/1999/xlink" xlink:type="simple"><person-group><name name-style="western"><surname>Takakuwa</surname><given-names>Y</given-names></name></person-group> (<year>1940</year>) <tp:taxon-name><tp:taxon-name-part taxon-name-part-type="order">Geophilomorpha</tp:taxon-name-part></tp:taxon-name>. In: Okada Y et al. (Eds) Fauna Nipponica, 9, fasc. 8(1), Sanseido, Tokyo, 1–156.</mixed-citation></ref><ref id="B82"><mixed-citation xmlns:xlink="http://www.w3.org/1999/xlink" xlink:type="simple"><person-group><name name-style="western"><surname>Shinohara</surname><given-names>K</given-names></name></person-group> (<year>1972</year>) <article-title>Some Chilopods of the Hidaka Mountain Range in Hokkaido, Northern Japan.</article-title><source>Memoirs of the National Science Museum, Tokyo</source><volume>5</volume>: <fpage>65</fpage>–<lpage>73</lpage>.</mixed-citation></ref><ref id="B59"><mixed-citation xmlns:xlink="http://www.w3.org/1999/xlink" xlink:type="simple"><person-group><name name-style="western"><surname>Kurcheva</surname><given-names>GF</given-names></name></person-group> (<year>1977</year>) <source>Soil invertebrates of Soviet Far East.</source><publisher-name>Nauka Publisher</publisher-name>, <publisher-loc>Moscow</publisher-loc>, <size units="page">132 pp</size>. [In Russian]</mixed-citation></ref><ref id="B48"><mixed-citation xmlns:xlink="http://www.w3.org/1999/xlink" xlink:type="simple"><person-group><name name-style="western"><surname>Ganin</surname><given-names>GN</given-names></name></person-group> (<year>1997</year>) <source>Soil Invertebrates of the Ussuri Taiga.</source><publisher-name>Dalnauka</publisher-name>, <publisher-loc>Vladivostok-Khabarovsk</publisher-loc>, <size units="page">160 pp</size>. [In Russian, with English summary]</mixed-citation></ref><ref id="B8"><mixed-citation xmlns:xlink="http://www.w3.org/1999/xlink" xlink:type="simple"><person-group><name name-style="western"><surname>Barber</surname><given-names>AD</given-names></name></person-group> (<year>2009</year>) <source>Centipedes.</source><publisher-name>Synopses of the British Fauna</publisher-name>, <publisher-loc>58, The Linnean Society of London</publisher-loc>, <size units="page">228 pp</size>.</mixed-citation></ref><ref id="B14"><mixed-citation xmlns:xlink="http://www.w3.org/1999/xlink" xlink:type="simple"><person-group><name name-style="western"><surname>Bonato</surname><given-names>L</given-names></name><name name-style="western"><surname>Dányi</surname><given-names>L</given-names></name><name name-style="western"><surname>Socci</surname><given-names>AA</given-names></name><name name-style="western"><surname>Minelli</surname><given-names>A</given-names></name></person-group> (<year>2012</year>) <article-title>Species diversity of <italic><tp:taxon-name><tp:taxon-name-part taxon-name-part-type="genus">Strigamia</tp:taxon-name-part></tp:taxon-name></italic> Gray, 1843 (<tp:taxon-name><tp:taxon-name-part taxon-name-part-type="class">Chilopoda</tp:taxon-name-part></tp:taxon-name>: <tp:taxon-name><tp:taxon-name-part taxon-name-part-type="family">Linotaeniidae</tp:taxon-name-part></tp:taxon-name>): a preliminary synthesis.</article-title><source>Zootaxa</source><volume>3593</volume>(<issue>1</issue>): <fpage>1</fpage>–<lpage>39</lpage>. <ext-link xlink:href="10.11646/zootaxa.3593.1.1" ext-link-type="doi" xlink:type="simple">https://doi.org/10.11646/zootaxa.3593.1.1</ext-link></mixed-citation></ref><ref id="B113"><mixed-citation xmlns:xlink="http://www.w3.org/1999/xlink" xlink:type="simple"><person-group><name name-style="western"><surname>Volkova</surname><given-names>YuS</given-names></name></person-group> (<year>2016</year>) <article-title>An annotated catalogue of geophilomorph centipedes (<tp:taxon-name><tp:taxon-name-part taxon-name-part-type="class">Chilopoda</tp:taxon-name-part></tp:taxon-name>, <tp:taxon-name><tp:taxon-name-part taxon-name-part-type="order">Geophilomorpha</tp:taxon-name-part></tp:taxon-name>) from the European part of Russia.</article-title><source>Zoologicheskii Zhurnal</source><volume>95</volume>(<issue>6</issue>): <fpage>669</fpage>–<lpage>678</lpage>. [In Russian, with English summary] <ext-link xlink:href="10.1134/S0013873816040138" ext-link-type="doi" xlink:type="simple">https://doi.org/10.1134/S0013873816040138</ext-link></mixed-citation></ref><ref id="B61"><mixed-citation xmlns:xlink="http://www.w3.org/1999/xlink" xlink:type="simple"><person-group><name name-style="western"><surname>Leach</surname><given-names>WE</given-names></name></person-group> (<year>1815</year>) <article-title>A tabular view of the external characters of four classes of animals, which Linné arranged under <tp:taxon-name><tp:taxon-name-part taxon-name-part-type="class">Insecta</tp:taxon-name-part></tp:taxon-name>; with the distribution of the genera composing three of these classes into orders, and descriptions of several new genera and species.</article-title><source>Transactions of the Linnean Society of London</source><volume>11</volume>(<issue>2</issue>): <fpage>306</fpage>–<lpage>400</lpage>. <ext-link xlink:href="10.1111/j.1096-3642.1813.tb00065.x" ext-link-type="doi" xlink:type="simple">https://doi.org/10.1111/j.1096-3642.1813.tb00065.x</ext-link></mixed-citation></ref><ref id="B17"><mixed-citation xmlns:xlink="http://www.w3.org/1999/xlink" xlink:type="simple"><person-group><name name-style="western"><surname>Bonato</surname><given-names>L</given-names></name><name name-style="western"><surname>Bortolin</surname><given-names>F</given-names></name><name name-style="western"><surname>De Zen</surname><given-names>G</given-names></name><name name-style="western"><surname>Decker</surname><given-names>P</given-names></name><name name-style="western"><surname>Lindner</surname><given-names>EN</given-names></name><name name-style="western"><surname>Orlando</surname><given-names>M</given-names></name><name name-style="western"><surname>Spelda</surname><given-names>J</given-names></name><name name-style="western"><surname>Voigtländer</surname><given-names>K</given-names></name><name name-style="western"><surname>Wesener</surname><given-names>T</given-names></name></person-group> (<year>2023</year>) <article-title>Towards elucidating species diversity of European inland <italic><tp:taxon-name><tp:taxon-name-part taxon-name-part-type="genus">Strigamia</tp:taxon-name-part></tp:taxon-name></italic> (<tp:taxon-name><tp:taxon-name-part taxon-name-part-type="class">Chilopoda</tp:taxon-name-part></tp:taxon-name>: <tp:taxon-name><tp:taxon-name-part taxon-name-part-type="order">Geophilomorpha</tp:taxon-name-part></tp:taxon-name>): a first reassessment integrating multiple lines of evidence.</article-title><source>Zoological Journal of the Linnean Society</source><volume>199</volume>(<issue>4</issue>): <fpage>945</fpage>–<lpage>966</lpage>. <ext-link xlink:href="10.1093/zoolinnean/zlad070" ext-link-type="doi" xlink:type="simple">https://doi.org/10.1093/zoolinnean/zlad070</ext-link></mixed-citation></ref></ref-list></tp:taxon-treatment>
