# Supplementary material for: ﻿An updated synthesis of the Geophilomorpha (Chilopoda) of Asian Russia
Source: Zookeys. 2024 Apr 23;1198:17–54. doi: 10.3897/zookeys.1198.119781 (PMC11061560; doi:10.3897/zookeys.1198.119781)
Supplement: XML Treatment for Strigamia hirsutipes [file zookeys.1198.119781-treatment19.xml]

<!DOCTYPE tp:taxon-treatment
  PUBLIC "-//TaxonX//DTD Taxonomic Treatment Publishing DTD v0 20100105//EN" "tax-treatment-NSO.dtd">
<tp:taxon-treatment xmlns:tp="http://www.plazi.org/taxpub"><tp:treatment-meta><kwd-group><label>Taxon classification</label><kwd>
              <named-content content-type="kingdom">Animalia</named-content>
            </kwd><kwd>
              <named-content content-type="order">Geophilomorpha</named-content>
            </kwd><kwd>
              <named-content content-type="family">Geophilidae</named-content>
            </kwd></kwd-group><mixed-citation publication-type="journal"><person-group><name><surname>Dyachkov</surname><given-names>Yurii V.</given-names></name><name><surname>Bonato</surname><given-names>Lucio</given-names></name></person-group><article-title>﻿An updated synthesis of the <tp:taxon-name><tp:taxon-name-part taxon-name-part-type="order">Geophilomorpha</tp:taxon-name-part></tp:taxon-name> (<tp:taxon-name><tp:taxon-name-part taxon-name-part-type="class">Chilopoda</tp:taxon-name-part></tp:taxon-name>) of Asian Russia</article-title><source>Zookeys</source><day>23</day><month>04</month><year>2024</year><volume>1198</volume><fpage>17</fpage><lpage>54</lpage><pub-id pub-id-type="doi">10.3897/zookeys.1198.119781</pub-id></mixed-citation></tp:treatment-meta><tp:nomenclature><label>﻿15.</label><tp:taxon-name>
            <object-id xmlns:xlink="http://www.w3.org/1999/xlink" content-type="arpha" xlink:type="simple">4D88EAF6-C765-57ED-831F-DCAFA8BCE704</object-id>
            <tp:taxon-name-part taxon-name-part-type="genus" reg="Strigamia">Strigamia</tp:taxon-name-part>
            <tp:taxon-name-part taxon-name-part-type="species" reg="hirsutipes">hirsutipes</tp:taxon-name-part>
          </tp:taxon-name><tp:taxon-authority>(Attems, 1927) *</tp:taxon-authority><tp:nomenclature-citation-list><tp:nomenclature-citation><tp:taxon-name>
                <tp:taxon-name-part taxon-name-part-type="genus" reg="Scolioplanes">Scolioplanes</tp:taxon-name-part>
                <tp:taxon-name-part taxon-name-part-type="species" reg="hirsutipes">hirsutipes</tp:taxon-name-part>
              </tp:taxon-name><comment><xref ref-type="bibr" rid="B6">Attems 1927</xref>: 293.</comment></tp:nomenclature-citation><tp:nomenclature-citation><tp:taxon-name>
                <tp:taxon-name-part taxon-name-part-type="genus" reg="Scolioplanes">Scolioplanes</tp:taxon-name-part>
                <tp:taxon-name-part taxon-name-part-type="species" reg="hirsutipes">hirsutipes</tp:taxon-name-part>
              </tp:taxon-name><comment>– <xref ref-type="bibr" rid="B7">Attems 1929</xref>: 222; <xref ref-type="bibr" rid="B98">Takakuwa 1938</xref>: 243; <xref ref-type="bibr" rid="B99">1940</xref>: 127; <xref ref-type="bibr" rid="B52">Ghilarov and Perel 1973</xref>: 46; <xref ref-type="bibr" rid="B59">Kurcheva 1977</xref>: 45.</comment></tp:nomenclature-citation><tp:nomenclature-citation><tp:taxon-name>
                <tp:taxon-name-part taxon-name-part-type="genus" reg="Strigamia">Strigamia</tp:taxon-name-part>
                <tp:taxon-name-part taxon-name-part-type="species" reg="hirsutipes">hirsutipes</tp:taxon-name-part>
              </tp:taxon-name><comment>– <xref ref-type="bibr" rid="B48">Ganin 1997</xref>: 124, 126, 128; <xref ref-type="bibr" rid="B14">Bonato et al. 2012</xref>: 15.</comment></tp:nomenclature-citation></tp:nomenclature-citation-list></tp:nomenclature><tp:treatment-sec sec-type="Type localities" id="SECID0ETXBI"><title>Type localities.</title><p>Japan: “Kanagava”, “Yamanaka (Suruga)”, “Bukengi”, and Negishi” (<xref ref-type="bibr" rid="B6">Attems 1927</xref>).</p></tp:treatment-sec><tp:treatment-sec sec-type="Type series" id="SECID0E4XBI"><title>Type series.</title><p><bold><italic>Syntypes</italic></bold>: ca 42 specimens, both sexes. Deposited in <named-content xmlns:xlink="http://www.w3.org/1999/xlink" content-type="dwc:institutional_code" xlink:title="Natural History Museum Vienna" xlink:href="http://grbio.org/institution/naturhistorisches-museum-wien-0" xlink:type="simple">NHMW</named-content> (<xref ref-type="bibr" rid="B55">Ilie et al. 2009</xref>).</p></tp:treatment-sec><tp:treatment-sec sec-type="diagnosis" id="SECID0EQYBI"><title>Diagnosis.</title><p>A species of <italic><tp:taxon-name><tp:taxon-name-part taxon-name-part-type="genus" reg="Strigamia">Strigamia</tp:taxon-name-part></tp:taxon-name></italic> with forcipular tarsungula not surpassing the anterior margin of the head; basal denticle of forcipular tarsungulum relatively short; internal and external margins of forcipular tarsungulum gradually converging through the entire length; 39–53 leg-bearing segments; ultimate leg-bearing segment with distinct intercalary pleurites and metasternite longer than wide.</p></tp:treatment-sec><tp:treatment-sec sec-type="distribution" id="SECID0E4YBI"><title>Distribution.</title><p>Far East: Maritime krai, Sakhalin oblast (Sakhalin Isl.) (<xref ref-type="bibr" rid="B52">Ghilarov and Perel 1973</xref>; <xref ref-type="bibr" rid="B59">Kurcheva 1977</xref>; <xref ref-type="bibr" rid="B48">Ganin 1997</xref>). Outside Asian Russia: Japan (<xref ref-type="bibr" rid="B6">Attems 1927</xref>; <xref ref-type="bibr" rid="B14">Bonato et al. 2012</xref>).</p></tp:treatment-sec><tp:treatment-sec sec-type="remarks" id="SECID0EXZBI"><title>Remarks.</title><p>The taxonomic distinction of this nominal species from <italic><tp:taxon-name><tp:taxon-name-part taxon-name-part-type="genus" reg="Strigamia">S.</tp:taxon-name-part><tp:taxon-name-part taxon-name-part-type="species" reg="sacolinensis">sacolinensis</tp:taxon-name-part></tp:taxon-name></italic> is uncertain.</p><p>Records from South-Eastern Asia are doubtful (<xref ref-type="bibr" rid="B14">Bonato et al. 2012</xref>).</p></tp:treatment-sec><ref-list><ref id="B6"><mixed-citation xmlns:xlink="http://www.w3.org/1999/xlink" xlink:type="simple"><person-group><name name-style="western"><surname>Attems</surname><given-names>C</given-names></name></person-group> (<year>1927</year>) <article-title>Neue Chilopoden.</article-title><source>Zoologischer Anzeiger</source><volume>72</volume>: <fpage>291</fpage>–<lpage>305</lpage>.</mixed-citation></ref><ref id="B7"><mixed-citation xmlns:xlink="http://www.w3.org/1999/xlink" xlink:type="simple"><person-group><name name-style="western"><surname>Attems</surname><given-names>C</given-names></name></person-group> (<year>1929</year>) <article-title><tp:taxon-name><tp:taxon-name-part taxon-name-part-type="subphylum">Myriapoda</tp:taxon-name-part></tp:taxon-name>. 1. <tp:taxon-name><tp:taxon-name-part taxon-name-part-type="order">Geophilomorpha</tp:taxon-name-part></tp:taxon-name>.</article-title><source>Das Tierreich</source><volume>52</volume>: <fpage>1</fpage>–<lpage>388</lpage>. <ext-link xlink:href="10.1515/9783111430638" ext-link-type="doi" xlink:type="simple">https://doi.org/10.1515/9783111430638</ext-link></mixed-citation></ref><ref id="B98"><mixed-citation xmlns:xlink="http://www.w3.org/1999/xlink" xlink:type="simple"><person-group><name name-style="western"><surname>Takakuwa</surname><given-names>Y</given-names></name></person-group> (<year>1938</year>) <article-title>Über die japanischen <tp:taxon-name><tp:taxon-name-part taxon-name-part-type="genus">Scolioplanes</tp:taxon-name-part></tp:taxon-name> (<tp:taxon-name><tp:taxon-name-part taxon-name-part-type="class">Chilopoda</tp:taxon-name-part></tp:taxon-name>)-Arten.</article-title><source>Zoological Magazine</source><volume>50</volume>: <fpage>235</fpage>–<lpage>245</lpage>.</mixed-citation></ref><ref id="B99"><mixed-citation xmlns:xlink="http://www.w3.org/1999/xlink" xlink:type="simple"><person-group><name name-style="western"><surname>Takakuwa</surname><given-names>Y</given-names></name></person-group> (<year>1940</year>) <tp:taxon-name><tp:taxon-name-part taxon-name-part-type="order">Geophilomorpha</tp:taxon-name-part></tp:taxon-name>. In: Okada Y et al. (Eds) Fauna Nipponica, 9, fasc. 8(1), Sanseido, Tokyo, 1–156.</mixed-citation></ref><ref id="B52"><mixed-citation xmlns:xlink="http://www.w3.org/1999/xlink" xlink:type="simple"><person-group><name name-style="western"><surname>Ghilarov</surname><given-names>MS</given-names></name><name name-style="western"><surname>Perel</surname><given-names>TS</given-names></name></person-group> (<year>1973</year>) <article-title>Complexes of soil invertebrates of coniferous-deciduous forests of Far East as indicator of soil type.</article-title> In: <person-group><name name-style="western"><surname>Ghilarov</surname><given-names>MS</given-names></name></person-group> (<role>Ed.</role>) <issue-title>Ekologiya pochvennykh bespozvonochnykh.</issue-title><source>Nauka Publisher, Moscow</source>, <fpage>40</fpage>–<lpage>59</lpage>. [In Russian]</mixed-citation></ref><ref id="B59"><mixed-citation xmlns:xlink="http://www.w3.org/1999/xlink" xlink:type="simple"><person-group><name name-style="western"><surname>Kurcheva</surname><given-names>GF</given-names></name></person-group> (<year>1977</year>) <source>Soil invertebrates of Soviet Far East.</source><publisher-name>Nauka Publisher</publisher-name>, <publisher-loc>Moscow</publisher-loc>, <size units="page">132 pp</size>. [In Russian]</mixed-citation></ref><ref id="B48"><mixed-citation xmlns:xlink="http://www.w3.org/1999/xlink" xlink:type="simple"><person-group><name name-style="western"><surname>Ganin</surname><given-names>GN</given-names></name></person-group> (<year>1997</year>) <source>Soil Invertebrates of the Ussuri Taiga.</source><publisher-name>Dalnauka</publisher-name>, <publisher-loc>Vladivostok-Khabarovsk</publisher-loc>, <size units="page">160 pp</size>. [In Russian, with English summary]</mixed-citation></ref><ref id="B14"><mixed-citation xmlns:xlink="http://www.w3.org/1999/xlink" xlink:type="simple"><person-group><name name-style="western"><surname>Bonato</surname><given-names>L</given-names></name><name name-style="western"><surname>Dányi</surname><given-names>L</given-names></name><name name-style="western"><surname>Socci</surname><given-names>AA</given-names></name><name name-style="western"><surname>Minelli</surname><given-names>A</given-names></name></person-group> (<year>2012</year>) <article-title>Species diversity of <italic><tp:taxon-name><tp:taxon-name-part taxon-name-part-type="genus">Strigamia</tp:taxon-name-part></tp:taxon-name></italic> Gray, 1843 (<tp:taxon-name><tp:taxon-name-part taxon-name-part-type="class">Chilopoda</tp:taxon-name-part></tp:taxon-name>: <tp:taxon-name><tp:taxon-name-part taxon-name-part-type="family">Linotaeniidae</tp:taxon-name-part></tp:taxon-name>): a preliminary synthesis.</article-title><source>Zootaxa</source><volume>3593</volume>(<issue>1</issue>): <fpage>1</fpage>–<lpage>39</lpage>. <ext-link xlink:href="10.11646/zootaxa.3593.1.1" ext-link-type="doi" xlink:type="simple">https://doi.org/10.11646/zootaxa.3593.1.1</ext-link></mixed-citation></ref><ref id="B55"><mixed-citation xmlns:xlink="http://www.w3.org/1999/xlink" xlink:type="simple"><person-group><name name-style="western"><surname>Ilie</surname><given-names>V</given-names></name><name name-style="western"><surname>Schiller</surname><given-names>E</given-names></name><name name-style="western"><surname>Stagl</surname><given-names>V</given-names></name></person-group> (<year>2009</year>) <article-title>Type specimens of the <tp:taxon-name><tp:taxon-name-part taxon-name-part-type="order">Geophilomorpha</tp:taxon-name-part></tp:taxon-name> (<tp:taxon-name><tp:taxon-name-part taxon-name-part-type="class">Chilopoda</tp:taxon-name-part></tp:taxon-name>) in the Natural History Museum in Vienna. Kataloge der wissenschaftlichen Sammlungen des Naturhistorischen Museum in Wien.</article-title><source>Verlag des Naturhistorischen Museum in Vienna</source><volume>22</volume>(<issue>4</issue>): <fpage>1</fpage>–<lpage>75</lpage>.</mixed-citation></ref></ref-list></tp:taxon-treatment>
