# Supplementary material for: ﻿An updated synthesis of the Geophilomorpha (Chilopoda) of Asian Russia
Source: Zookeys. 2024 Apr 23;1198:17–54. doi: 10.3897/zookeys.1198.119781 (PMC11061560; doi:10.3897/zookeys.1198.119781)
Supplement: XML Treatment for Strigamia pusilla [file zookeys.1198.119781-treatment20.xml]

<!DOCTYPE tp:taxon-treatment
  PUBLIC "-//TaxonX//DTD Taxonomic Treatment Publishing DTD v0 20100105//EN" "tax-treatment-NSO.dtd">
<tp:taxon-treatment xmlns:tp="http://www.plazi.org/taxpub"><tp:treatment-meta><kwd-group><label>Taxon classification</label><kwd>
              <named-content content-type="kingdom">Animalia</named-content>
            </kwd><kwd>
              <named-content content-type="order">Geophilomorpha</named-content>
            </kwd><kwd>
              <named-content content-type="family">Geophilidae</named-content>
            </kwd></kwd-group><mixed-citation publication-type="journal"><person-group><name><surname>Dyachkov</surname><given-names>Yurii V.</given-names></name><name><surname>Bonato</surname><given-names>Lucio</given-names></name></person-group><article-title>﻿An updated synthesis of the <tp:taxon-name><tp:taxon-name-part taxon-name-part-type="order">Geophilomorpha</tp:taxon-name-part></tp:taxon-name> (<tp:taxon-name><tp:taxon-name-part taxon-name-part-type="class">Chilopoda</tp:taxon-name-part></tp:taxon-name>) of Asian Russia</article-title><source>Zookeys</source><day>23</day><month>04</month><year>2024</year><volume>1198</volume><fpage>17</fpage><lpage>54</lpage><pub-id pub-id-type="doi">10.3897/zookeys.1198.119781</pub-id></mixed-citation></tp:treatment-meta><tp:nomenclature><label>﻿16.</label><tp:taxon-name>
            <object-id xmlns:xlink="http://www.w3.org/1999/xlink" content-type="arpha" xlink:type="simple">480CBF03-BF3D-547B-99CF-143BCCD0FAFD</object-id>
            <tp:taxon-name-part taxon-name-part-type="genus" reg="Strigamia">Strigamia</tp:taxon-name-part>
            <tp:taxon-name-part taxon-name-part-type="species" reg="pusilla">pusilla</tp:taxon-name-part>
          </tp:taxon-name><tp:taxon-authority>(Sseliwanoff, 1884)</tp:taxon-authority><tp:nomenclature-citation-list><tp:nomenclature-citation><tp:taxon-name>
                <tp:taxon-name-part taxon-name-part-type="genus" reg="Scolioplanes">Scolioplanes</tp:taxon-name-part>
                <tp:taxon-name-part taxon-name-part-type="species" reg="pusillus">pusillus</tp:taxon-name-part>
              </tp:taxon-name><comment><xref ref-type="bibr" rid="B84">Sseliwanoff 1884</xref>: 92.</comment></tp:nomenclature-citation><tp:nomenclature-citation><tp:taxon-name>
                <tp:taxon-name-part taxon-name-part-type="genus" reg="Scolioplanes">Scolioplanes</tp:taxon-name-part>
                <tp:taxon-name-part taxon-name-part-type="species" reg="pusillus">pusillus</tp:taxon-name-part>
              </tp:taxon-name><comment>– <xref ref-type="bibr" rid="B7">Attems 1929</xref>: 224.</comment></tp:nomenclature-citation><tp:nomenclature-citation><tp:taxon-name>
                <tp:taxon-name-part taxon-name-part-type="genus" reg="Scolioplanes">Scolioplanes</tp:taxon-name-part>
                <tp:taxon-name-part taxon-name-part-type="species" reg="perkeo">perkeo</tp:taxon-name-part>
              </tp:taxon-name><comment><xref ref-type="bibr" rid="B112">Verhoeff 1935</xref>: 19 (synonymy by <xref ref-type="bibr" rid="B30">Dobroruka 1955</xref>: 202).</comment></tp:nomenclature-citation><tp:nomenclature-citation><tp:taxon-name>
                <tp:taxon-name-part taxon-name-part-type="genus" reg="Scolioplanes">Scolioplanes</tp:taxon-name-part>
                <tp:taxon-name-part taxon-name-part-type="species" reg="pseudopusillus">pseudopusillus</tp:taxon-name-part>
              </tp:taxon-name><comment><xref ref-type="bibr" rid="B62">Loksa 1962</xref>: 857 (synonymy by <xref ref-type="bibr" rid="B116">Zalesskaja et al. 1982</xref>: 190).</comment></tp:nomenclature-citation><tp:nomenclature-citation><tp:taxon-name>
                <tp:taxon-name-part taxon-name-part-type="genus" reg="Strigamia">Strigamia</tp:taxon-name-part>
                <tp:taxon-name-part taxon-name-part-type="species" reg="pusillus">pusillus</tp:taxon-name-part>
              </tp:taxon-name><comment>– <xref ref-type="bibr" rid="B116">Zalesskaja et al. 1982</xref>: 189; <xref ref-type="bibr" rid="B113">Volkova 2016</xref>: 675.</comment></tp:nomenclature-citation><tp:nomenclature-citation><tp:taxon-name>
                <tp:taxon-name-part taxon-name-part-type="genus" reg="Strigamia">Strigamia</tp:taxon-name-part>
                <tp:taxon-name-part taxon-name-part-type="species" reg="pusilla">pusilla</tp:taxon-name-part>
              </tp:taxon-name><comment>– <xref ref-type="bibr" rid="B45">Farzalieva 2008</xref>: 64; <xref ref-type="bibr" rid="B14">Bonato et al. 2012</xref>: 18; <xref ref-type="bibr" rid="B106">Tuf and Kupka 2015</xref>: 110; <xref ref-type="bibr" rid="B75">Poloczek et al. 2016</xref>: 117; <xref ref-type="bibr" rid="B107">Tuf and Tajovsky 2016</xref>: 47; <xref ref-type="bibr" rid="B71">Nefediev et al. 2017c</xref>: 223; <xref ref-type="bibr" rid="B72">2018</xref>: 237; <xref ref-type="bibr" rid="B68">Nefediev 2019</xref>: 25; <xref ref-type="bibr" rid="B38">Dyachkov and Farzalieva 2023</xref>: 229.</comment></tp:nomenclature-citation></tp:nomenclature-citation-list></tp:nomenclature><tp:treatment-sec sec-type="type locality" id="SECID0ECACI"><title>Type locality.</title><p>Russia: Moscow oblast: “Zaraysk, Ryazanskoy Gubernii” (<xref ref-type="bibr" rid="B84">Sseliwanoff 1884</xref>) = Zaraysk city, <named-content xmlns:xlink="http://www.w3.org/1999/xlink" content-type="dwc:verbatimCoordinates" xlink:type="simple"><named-content content-type="geo-json" specific-use="{&#34;type&#34;:&#34;Point&#34;,&#34;coordinates&#34;:[38.883333,54.750000]}" id="NCID0EPACI" xlink:type="simple">54°45'N, 38°53'E</named-content></named-content>.</p></tp:treatment-sec><tp:treatment-sec sec-type="Type series" id="SECID0EUACI"><title>Type series.</title><p><bold><italic>Syntypes</italic></bold>: 11 specimens, including 4 males and 7 females. Deposited in <named-content xmlns:xlink="http://www.w3.org/1999/xlink" content-type="dwc:institutional_code" xlink:title="Zoological Institute of the Russian Academy of Sciences" xlink:href="http://grbio.org/institution/zoological-institute-russian-academy-sciences" xlink:type="simple">ZISP</named-content>.</p></tp:treatment-sec><tp:treatment-sec sec-type="diagnosis" id="SECID0EDBCI"><title>Diagnosis.</title><p>A species of <italic><tp:taxon-name><tp:taxon-name-part taxon-name-part-type="genus" reg="Strigamia">Strigamia</tp:taxon-name-part></tp:taxon-name></italic> with forcipular tarsungula not surpassing the anterior margin of the head; basal denticle of forcipular tarsungulum relatively short, pointed, and with straight outlines; internal and external margins of forcipular tarsungulum gradually converging through the entire length; 33–39 leg-bearing segments; metasternites of the anterior part of the trunk without a mid-longitudinal sclerotized stripe; ultimate leg-bearing segment with distinct intercalary pleurites and metasternite as long as wide or longer than wide.</p></tp:treatment-sec><tp:treatment-sec sec-type="distribution" id="SECID0EQBCI"><title>Distribution.</title><p>Western Siberia: Sverdlovsk oblast (<xref ref-type="bibr" rid="B116">Zalesskaja et al. 1982</xref>; <xref ref-type="bibr" rid="B45">Farzalieva 2008</xref>), Altai krai (<xref ref-type="bibr" rid="B72">Nefediev et al. 2018</xref>; <xref ref-type="bibr" rid="B68">Nefediev 2019</xref>), and Republic of Altai (<xref ref-type="bibr" rid="B71">Nefediev et al. 2017c</xref>). Eastern Siberia: Republic of Sakha (Yakutia) (<xref ref-type="bibr" rid="B68">Nefediev 2019</xref>). Outside Asian Russia: westwards to Central Europe (<xref ref-type="bibr" rid="B116">Zalesskaja et al. 1982</xref>; <xref ref-type="bibr" rid="B14">Bonato et al. 2012</xref>; <xref ref-type="bibr" rid="B107">Tuf and Tajovsky 2016</xref>; <xref ref-type="bibr" rid="B113">Volkova 2016</xref>), and southwards to Northern Mongolia (<xref ref-type="bibr" rid="B75">Poloczek et al. 2016</xref>; <xref ref-type="bibr" rid="B38">Dyachkov and Farzalieva 2023</xref>).</p></tp:treatment-sec><ref-list><ref id="B84"><mixed-citation xmlns:xlink="http://www.w3.org/1999/xlink" xlink:type="simple"><person-group><name name-style="western"><surname>Sseliwanoff</surname><given-names>AV</given-names></name></person-group> (<year>1884</year>) <article-title>Materials towards the study of Russian myriapods.</article-title><source>Trudy Russkago Entomologicheskago Obshchestva</source><volume>18</volume>(<issue>1–2</issue>): <fpage>69</fpage>–<lpage>121</lpage>. [In Russian]</mixed-citation></ref><ref id="B7"><mixed-citation xmlns:xlink="http://www.w3.org/1999/xlink" xlink:type="simple"><person-group><name name-style="western"><surname>Attems</surname><given-names>C</given-names></name></person-group> (<year>1929</year>) <article-title><tp:taxon-name><tp:taxon-name-part taxon-name-part-type="subphylum">Myriapoda</tp:taxon-name-part></tp:taxon-name>. 1. <tp:taxon-name><tp:taxon-name-part taxon-name-part-type="order">Geophilomorpha</tp:taxon-name-part></tp:taxon-name>.</article-title><source>Das Tierreich</source><volume>52</volume>: <fpage>1</fpage>–<lpage>388</lpage>. <ext-link xlink:href="10.1515/9783111430638" ext-link-type="doi" xlink:type="simple">https://doi.org/10.1515/9783111430638</ext-link></mixed-citation></ref><ref id="B112"><mixed-citation xmlns:xlink="http://www.w3.org/1999/xlink" xlink:type="simple"><person-group><name name-style="western"><surname>Verhoeff</surname><given-names>KW</given-names></name></person-group> (<year>1935</year>) <article-title>Über <italic><tp:taxon-name><tp:taxon-name-part taxon-name-part-type="genus">Scolioplanes</tp:taxon-name-part></tp:taxon-name></italic> (<tp:taxon-name><tp:taxon-name-part taxon-name-part-type="class">Chilopoda</tp:taxon-name-part></tp:taxon-name>).</article-title><source>Zoologischer Anzeiger</source><volume>111</volume>: <fpage>10</fpage>–<lpage>23</lpage>.</mixed-citation></ref><ref id="B30"><mixed-citation xmlns:xlink="http://www.w3.org/1999/xlink" xlink:type="simple"><person-group><name name-style="western"><surname>Dobroruka</surname><given-names>LJ</given-names></name></person-group> (<year>1955</year>) Poznámky k československým zástupcům rodu <italic><tp:taxon-name><tp:taxon-name-part taxon-name-part-type="genus">Scolioplanes</tp:taxon-name-part></tp:taxon-name></italic> (<tp:taxon-name><tp:taxon-name-part taxon-name-part-type="class">Chilopoda</tp:taxon-name-part></tp:taxon-name>). Sborník Krajského Vlastivedného Musea v Olomouci 3A: 201–204.</mixed-citation></ref><ref id="B62"><mixed-citation xmlns:xlink="http://www.w3.org/1999/xlink" xlink:type="simple"><person-group><name name-style="western"><surname>Loksa</surname><given-names>I</given-names></name></person-group> (<year>1962</year>) <article-title>Zwei neuen Chilopoden-Formen aus der Umgebung von Rybinsk.</article-title><source>Zoologicheskij Zhurnal</source><volume>41</volume>: <fpage>854</fpage>–<lpage>858</lpage>.</mixed-citation></ref><ref id="B116"><mixed-citation xmlns:xlink="http://www.w3.org/1999/xlink" xlink:type="simple"><person-group><name name-style="western"><surname>Zalesskaja</surname><given-names>NT</given-names></name><name name-style="western"><surname>Titova</surname><given-names>LP</given-names></name><name name-style="western"><surname>Golovatch</surname><given-names>SI</given-names></name></person-group> (<year>1982</year>) <article-title>The myriapod fauna of the Moscow Region.</article-title> In: <person-group><name name-style="western"><surname>Ghilarov</surname><given-names>MS</given-names></name></person-group> (<role>Ed.</role>) <issue-title>Pochvennye bespozvonochnye Moskovskoi oblasti.</issue-title><source>Nauka Publisher, Moscow</source>, <fpage>179</fpage>–<lpage>200</lpage>. [In Russian]</mixed-citation></ref><ref id="B113"><mixed-citation xmlns:xlink="http://www.w3.org/1999/xlink" xlink:type="simple"><person-group><name name-style="western"><surname>Volkova</surname><given-names>YuS</given-names></name></person-group> (<year>2016</year>) <article-title>An annotated catalogue of geophilomorph centipedes (<tp:taxon-name><tp:taxon-name-part taxon-name-part-type="class">Chilopoda</tp:taxon-name-part></tp:taxon-name>, <tp:taxon-name><tp:taxon-name-part taxon-name-part-type="order">Geophilomorpha</tp:taxon-name-part></tp:taxon-name>) from the European part of Russia.</article-title><source>Zoologicheskii Zhurnal</source><volume>95</volume>(<issue>6</issue>): <fpage>669</fpage>–<lpage>678</lpage>. [In Russian, with English summary] <ext-link xlink:href="10.1134/S0013873816040138" ext-link-type="doi" xlink:type="simple">https://doi.org/10.1134/S0013873816040138</ext-link></mixed-citation></ref><ref id="B45"><mixed-citation xmlns:xlink="http://www.w3.org/1999/xlink" xlink:type="simple"><person-group><name name-style="western"><surname>Farzalieva</surname><given-names>GSh</given-names></name></person-group> (<year>2008</year>) <source>The fauna and chorology of <tp:taxon-name><tp:taxon-name-part taxon-name-part-type="subphylum">Myriapoda</tp:taxon-name-part></tp:taxon-name> from the Urals and Cisuralia. PhD Thesis.</source><publisher-name>Perm State University</publisher-name>, <publisher-loc>Perm</publisher-loc>, <size units="page">189 pp</size>. [In Russian]</mixed-citation></ref><ref id="B14"><mixed-citation xmlns:xlink="http://www.w3.org/1999/xlink" xlink:type="simple"><person-group><name name-style="western"><surname>Bonato</surname><given-names>L</given-names></name><name name-style="western"><surname>Dányi</surname><given-names>L</given-names></name><name name-style="western"><surname>Socci</surname><given-names>AA</given-names></name><name name-style="western"><surname>Minelli</surname><given-names>A</given-names></name></person-group> (<year>2012</year>) <article-title>Species diversity of <italic><tp:taxon-name><tp:taxon-name-part taxon-name-part-type="genus">Strigamia</tp:taxon-name-part></tp:taxon-name></italic> Gray, 1843 (<tp:taxon-name><tp:taxon-name-part taxon-name-part-type="class">Chilopoda</tp:taxon-name-part></tp:taxon-name>: <tp:taxon-name><tp:taxon-name-part taxon-name-part-type="family">Linotaeniidae</tp:taxon-name-part></tp:taxon-name>): a preliminary synthesis.</article-title><source>Zootaxa</source><volume>3593</volume>(<issue>1</issue>): <fpage>1</fpage>–<lpage>39</lpage>. <ext-link xlink:href="10.11646/zootaxa.3593.1.1" ext-link-type="doi" xlink:type="simple">https://doi.org/10.11646/zootaxa.3593.1.1</ext-link></mixed-citation></ref><ref id="B106"><mixed-citation xmlns:xlink="http://www.w3.org/1999/xlink" xlink:type="simple"><person-group><name name-style="western"><surname>Tuf</surname><given-names>IH</given-names></name><name name-style="western"><surname>Kupka</surname><given-names>J</given-names></name></person-group> (<year>2015</year>) <article-title>First record of <italic><tp:taxon-name><tp:taxon-name-part taxon-name-part-type="genus">Strigamia</tp:taxon-name-part><tp:taxon-name-part taxon-name-part-type="species">pusilla</tp:taxon-name-part></tp:taxon-name></italic> from the Czech Republic (<tp:taxon-name><tp:taxon-name-part taxon-name-part-type="class">Chilopoda</tp:taxon-name-part></tp:taxon-name>: <tp:taxon-name><tp:taxon-name-part taxon-name-part-type="order">Geophilomorpha</tp:taxon-name-part></tp:taxon-name>).</article-title><source>Acta Carpathica Occidentalis</source><volume>6</volume>(<issue>1</issue>): <fpage>108</fpage>–<lpage>110</lpage>. <ext-link xlink:href="10.62317/aco.2015.009" ext-link-type="doi" xlink:type="simple">https://doi.org/10.62317/aco.2015.009</ext-link></mixed-citation></ref><ref id="B75"><mixed-citation xmlns:xlink="http://www.w3.org/1999/xlink" xlink:type="simple"><person-group><name name-style="western"><surname>Poloczek</surname><given-names>A</given-names></name><name name-style="western"><surname>Pfeiffer</surname><given-names>M</given-names></name><name name-style="western"><surname>Schneider</surname><given-names>R</given-names></name><name name-style="western"><surname>Müchlenberg</surname><given-names>M</given-names></name></person-group> (<year>2016</year>) <article-title>The <tp:taxon-name><tp:taxon-name-part taxon-name-part-type="class">Chilopoda</tp:taxon-name-part></tp:taxon-name> (<tp:taxon-name><tp:taxon-name-part taxon-name-part-type="subphylum">Myriapoda</tp:taxon-name-part></tp:taxon-name>) of the Khentey-Mountain Range, Northern Mongolia. Communities of different forest-types under a varying fire regime.</article-title><source>European Journal of Soil Biology</source><volume>74</volume>: <fpage>114</fpage>–<lpage>120</lpage>. <ext-link xlink:href="10.1016/j.ejsobi.2016.04.004" ext-link-type="doi" xlink:type="simple">https://doi.org/10.1016/j.ejsobi.2016.04.004</ext-link></mixed-citation></ref><ref id="B107"><mixed-citation xmlns:xlink="http://www.w3.org/1999/xlink" xlink:type="simple"><person-group><name name-style="western"><surname>Tuf</surname><given-names>IH</given-names></name><name name-style="western"><surname>Tajovsky</surname><given-names>K</given-names></name></person-group> (<year>2016</year>) <article-title>An annotated checklist of the centipedes (<tp:taxon-name><tp:taxon-name-part taxon-name-part-type="class">Chilopoda</tp:taxon-name-part></tp:taxon-name>) recorded in the Czech Republic.</article-title><source>Acta Societatis Zoologicae Bohemoslovacae</source><volume>80</volume>: <fpage>45</fpage>–<lpage>50</lpage>.</mixed-citation></ref><ref id="B71"><mixed-citation xmlns:xlink="http://www.w3.org/1999/xlink" xlink:type="simple"><person-group><name name-style="western"><surname>Nefediev</surname><given-names>PS</given-names></name><name name-style="western"><surname>Farzalieva</surname><given-names>GS</given-names></name><name name-style="western"><surname>Tuf</surname><given-names>IH</given-names></name></person-group> (<year>2017c</year>) <article-title>A preliminary review of the centipede fauna of the Altai State Nature Biosphere Reserve, southwestern Siberia, Russia (<tp:taxon-name><tp:taxon-name-part taxon-name-part-type="class">Chilopoda</tp:taxon-name-part></tp:taxon-name>: <tp:taxon-name><tp:taxon-name-part taxon-name-part-type="order">Lithobiomorpha</tp:taxon-name-part></tp:taxon-name>, <tp:taxon-name><tp:taxon-name-part taxon-name-part-type="order">Geophilomorpha</tp:taxon-name-part></tp:taxon-name>).</article-title><source><tp:taxon-name><tp:taxon-name-part taxon-name-part-type="phylum">Arthropoda</tp:taxon-name-part></tp:taxon-name> Selecta</source><volume>26</volume>(<issue>3</issue>): <fpage>217</fpage>–<lpage>224</lpage>. <ext-link xlink:href="10.15298/arthsel.26.3.02" ext-link-type="doi" xlink:type="simple">https://doi.org/10.15298/arthsel.26.3.02</ext-link></mixed-citation></ref><ref id="B72"><mixed-citation xmlns:xlink="http://www.w3.org/1999/xlink" xlink:type="simple"><person-group><name name-style="western"><surname>Nefediev</surname><given-names>PS</given-names></name><name name-style="western"><surname>Farzalieva</surname><given-names>GS</given-names></name><name name-style="western"><surname>Tuf</surname><given-names>IH</given-names></name><name name-style="western"><surname>Nedoev</surname><given-names>KK</given-names></name><name name-style="western"><surname>Niyazov</surname><given-names>ST</given-names></name></person-group> (<year>2018</year>) <article-title>Millipede and centipede assemblages on the northern and southern slopes of the lowland Altais, southwestern Siberia, Russia (<tp:taxon-name><tp:taxon-name-part taxon-name-part-type="class">Diplopoda</tp:taxon-name-part></tp:taxon-name>, <tp:taxon-name><tp:taxon-name-part taxon-name-part-type="class">Chilopoda</tp:taxon-name-part></tp:taxon-name>).</article-title><source>ZooKeys</source><volume>741</volume>: <fpage>219</fpage>–<lpage>254</lpage>. <ext-link xlink:href="10.3897/zookeys.741.21936" ext-link-type="doi" xlink:type="simple">https://doi.org/10.3897/zookeys.741.21936</ext-link></mixed-citation></ref><ref id="B68"><mixed-citation xmlns:xlink="http://www.w3.org/1999/xlink" xlink:type="simple"><person-group><name name-style="western"><surname>Nefediev</surname><given-names>PS</given-names></name></person-group> (<year>2019</year>) <article-title>New records of geophilomorph centipedes (<tp:taxon-name><tp:taxon-name-part taxon-name-part-type="class">Chilopoda</tp:taxon-name-part></tp:taxon-name>: <tp:taxon-name><tp:taxon-name-part taxon-name-part-type="order">Geophilomorpha</tp:taxon-name-part></tp:taxon-name>) from natural and anthropogenic habitats of Siberia.</article-title><source>Far Eastern Entomologist = Dal’nevostochnyi Entomolog</source><volume>380</volume>: <fpage>23</fpage>–<lpage>28</lpage>. <ext-link xlink:href="10.25221/fee.380.4" ext-link-type="doi" xlink:type="simple">https://doi.org/10.25221/fee.380.4</ext-link></mixed-citation></ref><ref id="B38"><mixed-citation xmlns:xlink="http://www.w3.org/1999/xlink" xlink:type="simple"><person-group><name name-style="western"><surname>Dyachkov</surname><given-names>YuV</given-names></name><name name-style="western"><surname>Farzalieva</surname><given-names>GS</given-names></name></person-group> (<year>2023</year>) <article-title>An annotated checklist of <tp:taxon-name><tp:taxon-name-part taxon-name-part-type="class">Chilopoda</tp:taxon-name-part></tp:taxon-name> from Mongolia.</article-title><source>Ecologica Montenegrina</source><volume>64</volume>: <fpage>221</fpage>–<lpage>241</lpage>. <ext-link xlink:href="10.37828/em.2023.64.7" ext-link-type="doi" xlink:type="simple">https://doi.org/10.37828/em.2023.64.7</ext-link></mixed-citation></ref></ref-list></tp:taxon-treatment>
