# Supplementary material for: ﻿An updated synthesis of the Geophilomorpha (Chilopoda) of Asian Russia
Source: Zookeys. 2024 Apr 23;1198:17–54. doi: 10.3897/zookeys.1198.119781 (PMC11061560; doi:10.3897/zookeys.1198.119781)
Supplement: XML Treatment for Strigamia sulcata [file zookeys.1198.119781-treatment23.xml]

<!DOCTYPE tp:taxon-treatment
  PUBLIC "-//TaxonX//DTD Taxonomic Treatment Publishing DTD v0 20100105//EN" "tax-treatment-NSO.dtd">
<tp:taxon-treatment xmlns:tp="http://www.plazi.org/taxpub"><tp:treatment-meta><kwd-group><label>Taxon classification</label><kwd>
              <named-content content-type="kingdom">Animalia</named-content>
            </kwd><kwd>
              <named-content content-type="order">Geophilomorpha</named-content>
            </kwd><kwd>
              <named-content content-type="family">Geophilidae</named-content>
            </kwd></kwd-group><mixed-citation publication-type="journal"><person-group><name><surname>Dyachkov</surname><given-names>Yurii V.</given-names></name><name><surname>Bonato</surname><given-names>Lucio</given-names></name></person-group><article-title>﻿An updated synthesis of the <tp:taxon-name><tp:taxon-name-part taxon-name-part-type="order">Geophilomorpha</tp:taxon-name-part></tp:taxon-name> (<tp:taxon-name><tp:taxon-name-part taxon-name-part-type="class">Chilopoda</tp:taxon-name-part></tp:taxon-name>) of Asian Russia</article-title><source>Zookeys</source><day>23</day><month>04</month><year>2024</year><volume>1198</volume><fpage>17</fpage><lpage>54</lpage><pub-id pub-id-type="doi">10.3897/zookeys.1198.119781</pub-id></mixed-citation></tp:treatment-meta><tp:nomenclature><label>﻿19.</label><tp:taxon-name>
            <object-id xmlns:xlink="http://www.w3.org/1999/xlink" content-type="arpha" xlink:type="simple">26BA24F1-D7EA-5F8A-9355-64572C3E2AC8</object-id>
            <tp:taxon-name-part taxon-name-part-type="genus" reg="Strigamia">Strigamia</tp:taxon-name-part>
            <tp:taxon-name-part taxon-name-part-type="species" reg="sulcata">sulcata</tp:taxon-name-part>
          </tp:taxon-name><tp:taxon-authority>(Sseliwanoff, 1881) *</tp:taxon-authority><tp:nomenclature-citation-list><tp:nomenclature-citation><tp:taxon-name>
                <tp:taxon-name-part taxon-name-part-type="genus" reg="Scolioplanes">Scolioplanes</tp:taxon-name-part>
                <tp:taxon-name-part taxon-name-part-type="species" reg="sulcatus">sulcatus</tp:taxon-name-part>
              </tp:taxon-name><comment><xref ref-type="bibr" rid="B83">Sseliwanoff 1881</xref>: 17.</comment></tp:nomenclature-citation><tp:nomenclature-citation><tp:taxon-name>
                <tp:taxon-name-part taxon-name-part-type="genus" reg="Scolioplanes">Scolioplanes</tp:taxon-name-part>
                <tp:taxon-name-part taxon-name-part-type="species" reg="sulcatus">sulcatus</tp:taxon-name-part>
              </tp:taxon-name><comment>– <xref ref-type="bibr" rid="B84">Sseliwanoff 1884</xref>: 95; <xref ref-type="bibr" rid="B2">Attems 1903a</xref>: 46; <xref ref-type="bibr" rid="B3">1903b</xref>: 267; <xref ref-type="bibr" rid="B7">1929</xref>: 224.</comment></tp:nomenclature-citation><tp:nomenclature-citation><tp:taxon-name>
                <tp:taxon-name-part taxon-name-part-type="genus" reg="Linotaenia">Linotaenia</tp:taxon-name-part>
                <tp:taxon-name-part taxon-name-part-type="species" reg="sulcata">sulcata</tp:taxon-name-part>
              </tp:taxon-name><comment>– <xref ref-type="bibr" rid="B25">Cook 1896</xref>: 866.</comment></tp:nomenclature-citation><tp:nomenclature-citation><tp:taxon-name>
                <tp:taxon-name-part taxon-name-part-type="genus" reg="Strigamia">Strigamia</tp:taxon-name-part>
                <tp:taxon-name-part taxon-name-part-type="species" reg="sulcatus">sulcatus</tp:taxon-name-part>
              </tp:taxon-name><comment>– <xref ref-type="bibr" rid="B48">Ganin 1997</xref>: 114, 141.</comment></tp:nomenclature-citation><tp:nomenclature-citation><tp:taxon-name>
                <tp:taxon-name-part taxon-name-part-type="genus" reg="Strigamia">Strigamia</tp:taxon-name-part>
                <tp:taxon-name-part taxon-name-part-type="species" reg="sulcata">sulcata</tp:taxon-name-part>
              </tp:taxon-name><comment>– <xref ref-type="bibr" rid="B14">Bonato et al. 2012</xref>: 19.</comment></tp:nomenclature-citation></tp:nomenclature-citation-list></tp:nomenclature><tp:treatment-sec sec-type="type locality" id="SECID0ENUCI"><title>Type locality.</title><p>Russia: Khabarovsk krai: “Nikolaevsk-na-Amure” (<xref ref-type="bibr" rid="B83">Sseliwanoff 1881</xref>) = Nikolayevsk-on-Amur city, <named-content xmlns:xlink="http://www.w3.org/1999/xlink" content-type="dwc:verbatimCoordinates" xlink:type="simple"><named-content content-type="geo-json" specific-use="{&#34;type&#34;:&#34;Point&#34;,&#34;coordinates&#34;:[140.700000,53.133333]}" id="NCID0E1UCI" xlink:type="simple">53°8'N, 140°42'E</named-content></named-content>.</p></tp:treatment-sec><tp:treatment-sec sec-type="Type series" id="SECID0E6UCI"><title>Type series.</title><p><bold><italic>Syntypes</italic></bold>: 3 specimens, including 2 males and 1 female. Deposited in <named-content xmlns:xlink="http://www.w3.org/1999/xlink" content-type="dwc:institutional_code" xlink:title="Zoological Institute of the Russian Academy of Sciences" xlink:href="http://grbio.org/institution/zoological-institute-russian-academy-sciences" xlink:type="simple">ZISP</named-content>.</p></tp:treatment-sec><tp:treatment-sec sec-type="diagnosis" id="SECID0EOVCI"><title>Diagnosis.</title><p>A species of <italic><tp:taxon-name><tp:taxon-name-part taxon-name-part-type="genus" reg="Strigamia">Strigamia</tp:taxon-name-part></tp:taxon-name></italic> with forcipular tarsungula not surpassing the anterior margin of the head; 41–43 leg-bearing segments.</p></tp:treatment-sec><tp:treatment-sec sec-type="distribution" id="SECID0E2VCI"><title>Distribution.</title><p>Far East: Khabarovsk krai (<xref ref-type="bibr" rid="B83">Sseliwanoff 1881</xref>, <xref ref-type="bibr" rid="B84">1884</xref>; <xref ref-type="bibr" rid="B48">Ganin 1997</xref>). Outside Asian Russia: no records.</p></tp:treatment-sec><tp:treatment-sec sec-type="remarks" id="SECID0ENWCI"><title>Remarks.</title><p>The distinction between this nominal species and many other congeneric species is unclear (<xref ref-type="bibr" rid="B14">Bonato et al. 2012</xref>).</p></tp:treatment-sec><ref-list><ref id="B83"><mixed-citation xmlns:xlink="http://www.w3.org/1999/xlink" xlink:type="simple"><person-group><name name-style="western"><surname>Sseliwanoff</surname><given-names>AV</given-names></name></person-group> (<year>1881</year>) <article-title><tp:taxon-name><tp:taxon-name-part taxon-name-part-type="family">Geophilidae</tp:taxon-name-part></tp:taxon-name> from the Museum of Imperial Academy of Sciences.</article-title><source>Zapiski Imperatorskoi Akademii Nauk</source><volume>40</volume>: <fpage>1</fpage>–<lpage>27</lpage>. [In Russian]</mixed-citation></ref><ref id="B84"><mixed-citation xmlns:xlink="http://www.w3.org/1999/xlink" xlink:type="simple"><person-group><name name-style="western"><surname>Sseliwanoff</surname><given-names>AV</given-names></name></person-group> (<year>1884</year>) <article-title>Materials towards the study of Russian myriapods.</article-title><source>Trudy Russkago Entomologicheskago Obshchestva</source><volume>18</volume>(<issue>1–2</issue>): <fpage>69</fpage>–<lpage>121</lpage>. [In Russian]</mixed-citation></ref><ref id="B2"><mixed-citation xmlns:xlink="http://www.w3.org/1999/xlink" xlink:type="simple"><person-group><name name-style="western"><surname>Attems</surname><given-names>C</given-names></name></person-group> (<year>1903a</year>) Myriopoden. Fauna Arctica III(1): 35–54.</mixed-citation></ref><ref id="B3"><mixed-citation xmlns:xlink="http://www.w3.org/1999/xlink" xlink:type="simple"><person-group><name name-style="western"><surname>Attems</surname><given-names>C</given-names></name></person-group> (<year>1903b</year>) <article-title>Synopsis der Geophiliden. Zoologischen Jahrbüchern, Abtheilung für Systematik.</article-title><source>Geographie und Biologie der Thiere</source><volume>18</volume>(<issue>2</issue>): <fpage>155</fpage>–<lpage>302</lpage>.</mixed-citation></ref><ref id="B7"><mixed-citation xmlns:xlink="http://www.w3.org/1999/xlink" xlink:type="simple"><person-group><name name-style="western"><surname>Attems</surname><given-names>C</given-names></name></person-group> (<year>1929</year>) <article-title><tp:taxon-name><tp:taxon-name-part taxon-name-part-type="subphylum">Myriapoda</tp:taxon-name-part></tp:taxon-name>. 1. <tp:taxon-name><tp:taxon-name-part taxon-name-part-type="order">Geophilomorpha</tp:taxon-name-part></tp:taxon-name>.</article-title><source>Das Tierreich</source><volume>52</volume>: <fpage>1</fpage>–<lpage>388</lpage>. <ext-link xlink:href="10.1515/9783111430638" ext-link-type="doi" xlink:type="simple">https://doi.org/10.1515/9783111430638</ext-link></mixed-citation></ref><ref id="B25"><mixed-citation xmlns:xlink="http://www.w3.org/1999/xlink" xlink:type="simple"><person-group><name name-style="western"><surname>Cook</surname><given-names>OF</given-names></name></person-group> (<year>1896</year>) <article-title>An arrangement of the <tp:taxon-name><tp:taxon-name-part taxon-name-part-type="family">Geophilidae</tp:taxon-name-part></tp:taxon-name>, a family of <tp:taxon-name><tp:taxon-name-part taxon-name-part-type="class">Chilopoda</tp:taxon-name-part></tp:taxon-name>.</article-title><source>Proceedings of the United States National Museum</source><volume>18</volume>(<issue>1039</issue>): <fpage>63</fpage>–<lpage>75</lpage>. <ext-link xlink:href="10.5479/si.00963801.18-1039.63" ext-link-type="doi" xlink:type="simple">https://doi.org/10.5479/si.00963801.18-1039.63</ext-link></mixed-citation></ref><ref id="B48"><mixed-citation xmlns:xlink="http://www.w3.org/1999/xlink" xlink:type="simple"><person-group><name name-style="western"><surname>Ganin</surname><given-names>GN</given-names></name></person-group> (<year>1997</year>) <source>Soil Invertebrates of the Ussuri Taiga.</source><publisher-name>Dalnauka</publisher-name>, <publisher-loc>Vladivostok-Khabarovsk</publisher-loc>, <size units="page">160 pp</size>. [In Russian, with English summary]</mixed-citation></ref><ref id="B14"><mixed-citation xmlns:xlink="http://www.w3.org/1999/xlink" xlink:type="simple"><person-group><name name-style="western"><surname>Bonato</surname><given-names>L</given-names></name><name name-style="western"><surname>Dányi</surname><given-names>L</given-names></name><name name-style="western"><surname>Socci</surname><given-names>AA</given-names></name><name name-style="western"><surname>Minelli</surname><given-names>A</given-names></name></person-group> (<year>2012</year>) <article-title>Species diversity of <italic><tp:taxon-name><tp:taxon-name-part taxon-name-part-type="genus">Strigamia</tp:taxon-name-part></tp:taxon-name></italic> Gray, 1843 (<tp:taxon-name><tp:taxon-name-part taxon-name-part-type="class">Chilopoda</tp:taxon-name-part></tp:taxon-name>: <tp:taxon-name><tp:taxon-name-part taxon-name-part-type="family">Linotaeniidae</tp:taxon-name-part></tp:taxon-name>): a preliminary synthesis.</article-title><source>Zootaxa</source><volume>3593</volume>(<issue>1</issue>): <fpage>1</fpage>–<lpage>39</lpage>. <ext-link xlink:href="10.11646/zootaxa.3593.1.1" ext-link-type="doi" xlink:type="simple">https://doi.org/10.11646/zootaxa.3593.1.1</ext-link></mixed-citation></ref></ref-list></tp:taxon-treatment>
