# Supplementary material for: ﻿An updated synthesis of the Geophilomorpha (Chilopoda) of Asian Russia
Source: Zookeys. 2024 Apr 23;1198:17–54. doi: 10.3897/zookeys.1198.119781 (PMC11061560; doi:10.3897/zookeys.1198.119781)
Supplement: XML Treatment for Strigamia cf. transsilvanica [file zookeys.1198.119781-treatment24.xml]

<!DOCTYPE tp:taxon-treatment
  PUBLIC "-//TaxonX//DTD Taxonomic Treatment Publishing DTD v0 20100105//EN" "tax-treatment-NSO.dtd">
<tp:taxon-treatment xmlns:tp="http://www.plazi.org/taxpub"><tp:treatment-meta><kwd-group><label>Taxon classification</label><kwd>
              <named-content content-type="kingdom">Animalia</named-content>
            </kwd><kwd>
              <named-content content-type="order">Geophilomorpha</named-content>
            </kwd><kwd>
              <named-content content-type="family">Geophilidae</named-content>
            </kwd></kwd-group><mixed-citation publication-type="journal"><person-group><name><surname>Dyachkov</surname><given-names>Yurii V.</given-names></name><name><surname>Bonato</surname><given-names>Lucio</given-names></name></person-group><article-title>﻿An updated synthesis of the <tp:taxon-name><tp:taxon-name-part taxon-name-part-type="order">Geophilomorpha</tp:taxon-name-part></tp:taxon-name> (<tp:taxon-name><tp:taxon-name-part taxon-name-part-type="class">Chilopoda</tp:taxon-name-part></tp:taxon-name>) of Asian Russia</article-title><source>Zookeys</source><day>23</day><month>04</month><year>2024</year><volume>1198</volume><fpage>17</fpage><lpage>54</lpage><pub-id pub-id-type="doi">10.3897/zookeys.1198.119781</pub-id></mixed-citation></tp:treatment-meta><tp:nomenclature><label>﻿20.</label><tp:taxon-name>
            <object-id xmlns:xlink="http://www.w3.org/1999/xlink" content-type="arpha" xlink:type="simple">BAEB53CD-ABA5-5218-8DA5-B7C177FCC1B1</object-id>
            <tp:taxon-name-part taxon-name-part-type="genus" reg="Strigamia">Strigamia</tp:taxon-name-part>
            <tp:taxon-name-part taxon-name-part-type="uncertainty-rank">cf.</tp:taxon-name-part>
            <tp:taxon-name-part taxon-name-part-type="species" reg="transsilvanica">transsilvanica</tp:taxon-name-part>
          </tp:taxon-name><tp:taxon-authority>(Verhoeff, 1928)</tp:taxon-authority><tp:nomenclature-citation-list><tp:nomenclature-citation><tp:taxon-name>
                <tp:taxon-name-part taxon-name-part-type="genus" reg="Scolioplanes">Scolioplanes</tp:taxon-name-part>
                <tp:taxon-name-part taxon-name-part-type="species" reg="transsilvanicus">transsilvanicus</tp:taxon-name-part>
              </tp:taxon-name><comment><xref ref-type="bibr" rid="B110">Verhoeff 1928</xref>: 278.</comment></tp:nomenclature-citation><tp:nomenclature-citation><tp:taxon-name>
                <tp:taxon-name-part taxon-name-part-type="genus" reg="Scolioplanes">Scolioplanes</tp:taxon-name-part>
                <tp:taxon-name-part taxon-name-part-type="species" reg="transsilvanicus">transsilvanicus</tp:taxon-name-part>
              </tp:taxon-name><comment>– <xref ref-type="bibr" rid="B98">Takakuwa 1938</xref>: 240; <xref ref-type="bibr" rid="B99">1940</xref>: 123; <xref ref-type="bibr" rid="B59">Kurcheva 1977</xref>: 45.</comment></tp:nomenclature-citation><tp:nomenclature-citation><tp:taxon-name>
                <tp:taxon-name-part taxon-name-part-type="genus" reg="Strigamia">Strigamia</tp:taxon-name-part>
                <tp:taxon-name-part taxon-name-part-type="species" reg="transsilvanicus">transsilvanicus</tp:taxon-name-part>
              </tp:taxon-name><comment>– <xref ref-type="bibr" rid="B48">Ganin 1997</xref>: 121, 126.</comment></tp:nomenclature-citation><tp:nomenclature-citation><tp:taxon-name>
                <tp:taxon-name-part taxon-name-part-type="genus" reg="Strigamia">Strigamia</tp:taxon-name-part>
                <tp:taxon-name-part taxon-name-part-type="species" reg="transsilvanica">transsilvanica</tp:taxon-name-part>
              </tp:taxon-name><comment>– <xref ref-type="bibr" rid="B14">Bonato et al. 2012</xref>: 19; <xref ref-type="bibr" rid="B17">2023</xref>: 17.</comment></tp:nomenclature-citation><tp:nomenclature-citation><tp:taxon-name>
                <tp:taxon-name-part taxon-name-part-type="genus" reg="Strigamia">Strigamia</tp:taxon-name-part>
                <tp:taxon-name-part taxon-name-part-type="uncertainty-rank">cf.</tp:taxon-name-part>
                <tp:taxon-name-part taxon-name-part-type="species" reg="transsilvanica">transsilvanica</tp:taxon-name-part>
              </tp:taxon-name><comment>– <xref ref-type="bibr" rid="B118">Zuev and Evsyukov 2016</xref>: 425; <xref ref-type="bibr" rid="B72">Nefediev et al. 2018</xref>: 237; <xref ref-type="bibr" rid="B33">Dyachkov 2018b</xref>: 255; <xref ref-type="bibr" rid="B43">Dyachkov et al. 2022</xref>: 75; <xref ref-type="bibr" rid="B42">Dyachkov and Zuev 2023</xref>: 159.</comment></tp:nomenclature-citation></tp:nomenclature-citation-list></tp:nomenclature><tp:treatment-sec sec-type="Type localities" id="SECID0ES2CI"><title>Type localities.</title><p>Romania: “Hermannstadt” = Sibiu. Slovenia: “Gottschee” = Kocevje. Austria: “Ostalpen” = Eastern Alps; “Hermagor”; “Arlberg”. Italy: “Schneelagern am Schlüsseljoch beim Brenner” = Colle della Chiave, near Brennero. Slovakia: “Tatra-Höhlenhain” = Tatranska Kotlina. Germany: “Titisee”. Switzerland: “Pilatus Kulm” (<xref ref-type="bibr" rid="B110">Verhoeff 1928</xref>).</p></tp:treatment-sec><tp:treatment-sec sec-type="diagnosis" id="SECID0E32CI"><title>Diagnosis.</title><p>A species of <italic><tp:taxon-name><tp:taxon-name-part taxon-name-part-type="genus" reg="Strigamia">Strigamia</tp:taxon-name-part></tp:taxon-name></italic> with clypeal setae uniformly spaced in a continuous array, without recognizable gaps between intermediate and lateral groups of setae; forcipular tarsungula not surpassing the anterior margin of the head; basal denticle of forcipular tarsungulum relatively large and with distinctly curved outlines; internal and external margins of forcipular tarsungulum gradually converging through the entire length; 43–57 leg-bearing segments; metasternites of the anterior part of the trunk without a mid-longitudinal sclerotized stripe; ultimate leg-bearing segment with pleuropretergite entire, i.e., without distinct intercalary pleurites, and metasternite approximately as long as wide.</p></tp:treatment-sec><tp:treatment-sec sec-type="distribution" id="SECID0EJ3CI"><title>Distribution.</title><p>Western Siberia: Altai krai (<xref ref-type="bibr" rid="B72">Nefediev et al. 2018</xref>). Far East: Maritime krai, Sakhalin oblast (Sakhalin Isl.) (<xref ref-type="bibr" rid="B59">Kurcheva 1977</xref>; <xref ref-type="bibr" rid="B48">Ganin 1997</xref>). Outside Asian Russia: westwards to Central Europe (<xref ref-type="bibr" rid="B56">Iorio 2005</xref>; <xref ref-type="bibr" rid="B77">Reip and Voigtländer 2009</xref>).</p></tp:treatment-sec><tp:treatment-sec sec-type="remarks" id="SECID0ED4CI"><title>Remarks.</title><p><italic><tp:taxon-name><tp:taxon-name-part taxon-name-part-type="genus" reg="Strigamia">Strigamia</tp:taxon-name-part><tp:taxon-name-part taxon-name-part-type="species" reg="transsilvanica">transsilvanica</tp:taxon-name-part></tp:taxon-name></italic> belongs to a species complex whose taxonomy is only partially resolved (<xref ref-type="bibr" rid="B17">Bonato et al. 2023</xref>).</p><p><xref ref-type="bibr" rid="B14">Bonato et al. (2012)</xref> suggested that the records from Russian Far East are probably due to misidentification of a different species. <xref ref-type="bibr" rid="B72">Nefediev et al. (2018)</xref> suggested the presence of a possible undescribed species similar in morphology to <italic><tp:taxon-name><tp:taxon-name-part taxon-name-part-type="genus" reg="Strigamia">S.</tp:taxon-name-part><tp:taxon-name-part taxon-name-part-type="species" reg="transsilvanica">transsilvanica</tp:taxon-name-part></tp:taxon-name></italic> from Western Siberia, so that also the presence of <italic><tp:taxon-name><tp:taxon-name-part taxon-name-part-type="genus" reg="Strigamia">S.</tp:taxon-name-part><tp:taxon-name-part taxon-name-part-type="species" reg="transsilvanica">transsilvanica</tp:taxon-name-part></tp:taxon-name></italic> in Western Siberia is doubtful. Doubtful are also the records from European Russia and Caucasus (<xref ref-type="bibr" rid="B118">Zuev and Evsyukov 2016</xref>; <xref ref-type="bibr" rid="B43">Dyachkov et al. 2022</xref>; <xref ref-type="bibr" rid="B42">Dyachkov and Zuev 2023</xref>), Eastern Kazakhstan (<xref ref-type="bibr" rid="B33">Dyachkov 2018b</xref>), Japan, and Taiwan (<xref ref-type="bibr" rid="B14">Bonato et al. 2012</xref>).</p><p>
            <bold>Family <tp:taxon-name><tp:taxon-name-part taxon-name-part-type="family">Mecistocephalidae</tp:taxon-name-part></tp:taxon-name> Bollman, 1893</bold>
          </p></tp:treatment-sec><ref-list><ref id="B110"><mixed-citation xmlns:xlink="http://www.w3.org/1999/xlink" xlink:type="simple"><person-group><name name-style="western"><surname>Verhoeff</surname><given-names>KW</given-names></name></person-group> (<year>1928</year>) <article-title>Geophilomorphen-Beiträge und eine <italic><tp:taxon-name><tp:taxon-name-part taxon-name-part-type="genus">Lithobius</tp:taxon-name-part></tp:taxon-name></italic>-Form.</article-title><source>Mitteilungen aus dem Zoologischen Museum in Berlin</source><volume>14</volume>: <fpage>229</fpage>–<lpage>286</lpage>. <ext-link xlink:href="10.1002/mmnz.4830140202" ext-link-type="doi" xlink:type="simple">https://doi.org/10.1002/mmnz.4830140202</ext-link></mixed-citation></ref><ref id="B98"><mixed-citation xmlns:xlink="http://www.w3.org/1999/xlink" xlink:type="simple"><person-group><name name-style="western"><surname>Takakuwa</surname><given-names>Y</given-names></name></person-group> (<year>1938</year>) <article-title>Über die japanischen <tp:taxon-name><tp:taxon-name-part taxon-name-part-type="genus">Scolioplanes</tp:taxon-name-part></tp:taxon-name> (<tp:taxon-name><tp:taxon-name-part taxon-name-part-type="class">Chilopoda</tp:taxon-name-part></tp:taxon-name>)-Arten.</article-title><source>Zoological Magazine</source><volume>50</volume>: <fpage>235</fpage>–<lpage>245</lpage>.</mixed-citation></ref><ref id="B99"><mixed-citation xmlns:xlink="http://www.w3.org/1999/xlink" xlink:type="simple"><person-group><name name-style="western"><surname>Takakuwa</surname><given-names>Y</given-names></name></person-group> (<year>1940</year>) <tp:taxon-name><tp:taxon-name-part taxon-name-part-type="order">Geophilomorpha</tp:taxon-name-part></tp:taxon-name>. In: Okada Y et al. (Eds) Fauna Nipponica, 9, fasc. 8(1), Sanseido, Tokyo, 1–156.</mixed-citation></ref><ref id="B59"><mixed-citation xmlns:xlink="http://www.w3.org/1999/xlink" xlink:type="simple"><person-group><name name-style="western"><surname>Kurcheva</surname><given-names>GF</given-names></name></person-group> (<year>1977</year>) <source>Soil invertebrates of Soviet Far East.</source><publisher-name>Nauka Publisher</publisher-name>, <publisher-loc>Moscow</publisher-loc>, <size units="page">132 pp</size>. [In Russian]</mixed-citation></ref><ref id="B48"><mixed-citation xmlns:xlink="http://www.w3.org/1999/xlink" xlink:type="simple"><person-group><name name-style="western"><surname>Ganin</surname><given-names>GN</given-names></name></person-group> (<year>1997</year>) <source>Soil Invertebrates of the Ussuri Taiga.</source><publisher-name>Dalnauka</publisher-name>, <publisher-loc>Vladivostok-Khabarovsk</publisher-loc>, <size units="page">160 pp</size>. [In Russian, with English summary]</mixed-citation></ref><ref id="B14"><mixed-citation xmlns:xlink="http://www.w3.org/1999/xlink" xlink:type="simple"><person-group><name name-style="western"><surname>Bonato</surname><given-names>L</given-names></name><name name-style="western"><surname>Dányi</surname><given-names>L</given-names></name><name name-style="western"><surname>Socci</surname><given-names>AA</given-names></name><name name-style="western"><surname>Minelli</surname><given-names>A</given-names></name></person-group> (<year>2012</year>) <article-title>Species diversity of <italic><tp:taxon-name><tp:taxon-name-part taxon-name-part-type="genus">Strigamia</tp:taxon-name-part></tp:taxon-name></italic> Gray, 1843 (<tp:taxon-name><tp:taxon-name-part taxon-name-part-type="class">Chilopoda</tp:taxon-name-part></tp:taxon-name>: <tp:taxon-name><tp:taxon-name-part taxon-name-part-type="family">Linotaeniidae</tp:taxon-name-part></tp:taxon-name>): a preliminary synthesis.</article-title><source>Zootaxa</source><volume>3593</volume>(<issue>1</issue>): <fpage>1</fpage>–<lpage>39</lpage>. <ext-link xlink:href="10.11646/zootaxa.3593.1.1" ext-link-type="doi" xlink:type="simple">https://doi.org/10.11646/zootaxa.3593.1.1</ext-link></mixed-citation></ref><ref id="B17"><mixed-citation xmlns:xlink="http://www.w3.org/1999/xlink" xlink:type="simple"><person-group><name name-style="western"><surname>Bonato</surname><given-names>L</given-names></name><name name-style="western"><surname>Bortolin</surname><given-names>F</given-names></name><name name-style="western"><surname>De Zen</surname><given-names>G</given-names></name><name name-style="western"><surname>Decker</surname><given-names>P</given-names></name><name name-style="western"><surname>Lindner</surname><given-names>EN</given-names></name><name name-style="western"><surname>Orlando</surname><given-names>M</given-names></name><name name-style="western"><surname>Spelda</surname><given-names>J</given-names></name><name name-style="western"><surname>Voigtländer</surname><given-names>K</given-names></name><name name-style="western"><surname>Wesener</surname><given-names>T</given-names></name></person-group> (<year>2023</year>) <article-title>Towards elucidating species diversity of European inland <italic><tp:taxon-name><tp:taxon-name-part taxon-name-part-type="genus">Strigamia</tp:taxon-name-part></tp:taxon-name></italic> (<tp:taxon-name><tp:taxon-name-part taxon-name-part-type="class">Chilopoda</tp:taxon-name-part></tp:taxon-name>: <tp:taxon-name><tp:taxon-name-part taxon-name-part-type="order">Geophilomorpha</tp:taxon-name-part></tp:taxon-name>): a first reassessment integrating multiple lines of evidence.</article-title><source>Zoological Journal of the Linnean Society</source><volume>199</volume>(<issue>4</issue>): <fpage>945</fpage>–<lpage>966</lpage>. <ext-link xlink:href="10.1093/zoolinnean/zlad070" ext-link-type="doi" xlink:type="simple">https://doi.org/10.1093/zoolinnean/zlad070</ext-link></mixed-citation></ref><ref id="B118"><mixed-citation xmlns:xlink="http://www.w3.org/1999/xlink" xlink:type="simple"><person-group><name name-style="western"><surname>Zuev</surname><given-names>RV</given-names></name><name name-style="western"><surname>Evsyukov</surname><given-names>AP</given-names></name></person-group> (<year>2016</year>) <article-title>Centipedes (<tp:taxon-name><tp:taxon-name-part taxon-name-part-type="class">Chilopoda</tp:taxon-name-part></tp:taxon-name>) from the Rostov-on-Don Region, southern Russia.</article-title><source>Russian Entomological Journal</source><volume>25</volume>(<issue>4</issue>): <fpage>417</fpage>–<lpage>426</lpage>. <ext-link xlink:href="10.15298/rusentj.25.4.12" ext-link-type="doi" xlink:type="simple">https://doi.org/10.15298/rusentj.25.4.12</ext-link></mixed-citation></ref><ref id="B72"><mixed-citation xmlns:xlink="http://www.w3.org/1999/xlink" xlink:type="simple"><person-group><name name-style="western"><surname>Nefediev</surname><given-names>PS</given-names></name><name name-style="western"><surname>Farzalieva</surname><given-names>GS</given-names></name><name name-style="western"><surname>Tuf</surname><given-names>IH</given-names></name><name name-style="western"><surname>Nedoev</surname><given-names>KK</given-names></name><name name-style="western"><surname>Niyazov</surname><given-names>ST</given-names></name></person-group> (<year>2018</year>) <article-title>Millipede and centipede assemblages on the northern and southern slopes of the lowland Altais, southwestern Siberia, Russia (<tp:taxon-name><tp:taxon-name-part taxon-name-part-type="class">Diplopoda</tp:taxon-name-part></tp:taxon-name>, <tp:taxon-name><tp:taxon-name-part taxon-name-part-type="class">Chilopoda</tp:taxon-name-part></tp:taxon-name>).</article-title><source>ZooKeys</source><volume>741</volume>: <fpage>219</fpage>–<lpage>254</lpage>. <ext-link xlink:href="10.3897/zookeys.741.21936" ext-link-type="doi" xlink:type="simple">https://doi.org/10.3897/zookeys.741.21936</ext-link></mixed-citation></ref><ref id="B33"><mixed-citation xmlns:xlink="http://www.w3.org/1999/xlink" xlink:type="simple"><person-group><name name-style="western"><surname>Dyachkov</surname><given-names>YuV</given-names></name></person-group> (<year>2018b</year>) <article-title><tp:taxon-name><tp:taxon-name-part taxon-name-part-type="family">Linotaeniidae</tp:taxon-name-part></tp:taxon-name> Cook, 1899 (<tp:taxon-name><tp:taxon-name-part taxon-name-part-type="class">Chilopoda</tp:taxon-name-part></tp:taxon-name>: <tp:taxon-name><tp:taxon-name-part taxon-name-part-type="order">Geophilomorpha</tp:taxon-name-part></tp:taxon-name>), a new family to the fauna of Kazakhstan.</article-title><source>Ukrainian Journal of Ecology</source><volume>8</volume>(<issue>4</issue>): <fpage>255</fpage>–<lpage>257</lpage>.</mixed-citation></ref><ref id="B43"><mixed-citation xmlns:xlink="http://www.w3.org/1999/xlink" xlink:type="simple"><person-group><name name-style="western"><surname>Dyachkov</surname><given-names>YuV</given-names></name><name name-style="western"><surname>Zuev</surname><given-names>RV</given-names></name><name name-style="western"><surname>Gichikhanova</surname><given-names>UA</given-names></name></person-group> (<year>2022</year>) <article-title>Centipedes (<tp:taxon-name><tp:taxon-name-part taxon-name-part-type="class">Chilopoda</tp:taxon-name-part></tp:taxon-name>) from the Dagestan, Northern Caucasus, Russia.</article-title><source>Ecologica Montenegrina</source><volume>52</volume>: <fpage>68</fpage>–<lpage>89</lpage>. <ext-link xlink:href="10.37828/em.2022.52.10" ext-link-type="doi" xlink:type="simple">https://doi.org/10.37828/em.2022.52.10</ext-link></mixed-citation></ref><ref id="B42"><mixed-citation xmlns:xlink="http://www.w3.org/1999/xlink" xlink:type="simple"><person-group><name name-style="western"><surname>Dyachkov</surname><given-names>YuV</given-names></name><name name-style="western"><surname>Zuev</surname><given-names>RV</given-names></name></person-group> (<year>2023</year>) <article-title><tp:taxon-name><tp:taxon-name-part taxon-name-part-type="subphylum">Myriapoda</tp:taxon-name-part></tp:taxon-name> (<tp:taxon-name><tp:taxon-name-part taxon-name-part-type="class">Chilopoda</tp:taxon-name-part></tp:taxon-name>, <tp:taxon-name><tp:taxon-name-part taxon-name-part-type="class">Diplopoda</tp:taxon-name-part></tp:taxon-name>) of the South Ossetia.</article-title><source>Acta Biologica Sibirica</source><volume>9</volume>: <fpage>157</fpage>–<lpage>165</lpage>. <ext-link xlink:href="10.5281/zenodo.7825736" ext-link-type="doi" xlink:type="simple">https://doi.org/10.5281/zenodo.7825736</ext-link></mixed-citation></ref><ref id="B56"><mixed-citation xmlns:xlink="http://www.w3.org/1999/xlink" xlink:type="simple"><person-group><name name-style="western"><surname>Iorio</surname><given-names>E</given-names></name></person-group> (<year>2005</year>) <article-title><italic><tp:taxon-name><tp:taxon-name-part taxon-name-part-type="genus">Strigamia</tp:taxon-name-part><tp:taxon-name-part taxon-name-part-type="species">transsilvanica</tp:taxon-name-part></tp:taxon-name></italic> (Verhoeff, 1928), espéce nouvelle pour la faune de France (<tp:taxon-name><tp:taxon-name-part taxon-name-part-type="class">Chilopoda</tp:taxon-name-part></tp:taxon-name>, <tp:taxon-name><tp:taxon-name-part taxon-name-part-type="order">Geophilomorpha</tp:taxon-name-part></tp:taxon-name>, <tp:taxon-name><tp:taxon-name-part taxon-name-part-type="family">Linotaeniidae</tp:taxon-name-part></tp:taxon-name>).</article-title><source>Bulletin de la Société linnéenne de Bordeaux</source><volume>33</volume>: <fpage>195</fpage>–<lpage>198</lpage>.</mixed-citation></ref><ref id="B77"><mixed-citation xmlns:xlink="http://www.w3.org/1999/xlink" xlink:type="simple"><person-group><name name-style="western"><surname>Reip</surname><given-names>HS</given-names></name><name name-style="western"><surname>Voigtländer</surname><given-names>K</given-names></name></person-group> (<year>2009</year>) <article-title><tp:taxon-name><tp:taxon-name-part taxon-name-part-type="class">Diplopoda</tp:taxon-name-part></tp:taxon-name> and <tp:taxon-name><tp:taxon-name-part taxon-name-part-type="class">Chilopoda</tp:taxon-name-part></tp:taxon-name> of Thuringia.</article-title><source>Soil Organisms</source><volume>81</volume>(<issue>3</issue>): <fpage>635</fpage>–<lpage>645</lpage>.</mixed-citation></ref></ref-list></tp:taxon-treatment>
