# Supplementary material for: ﻿An updated synthesis of the Geophilomorpha (Chilopoda) of Asian Russia
Source: Zookeys. 2024 Apr 23;1198:17–54. doi: 10.3897/zookeys.1198.119781 (PMC11061560; doi:10.3897/zookeys.1198.119781)
Supplement: XML Treatment for Agnostrup striganovae [file zookeys.1198.119781-treatment26.xml]

<!DOCTYPE tp:taxon-treatment
  PUBLIC "-//TaxonX//DTD Taxonomic Treatment Publishing DTD v0 20100105//EN" "tax-treatment-NSO.dtd">
<tp:taxon-treatment xmlns:tp="http://www.plazi.org/taxpub"><tp:treatment-meta><kwd-group><label>Taxon classification</label><kwd>
              <named-content content-type="kingdom">Animalia</named-content>
            </kwd><kwd>
              <named-content content-type="order">Geophilomorpha</named-content>
            </kwd><kwd>
              <named-content content-type="family">Mecistocephalidae</named-content>
            </kwd></kwd-group><mixed-citation publication-type="journal"><person-group><name><surname>Dyachkov</surname><given-names>Yurii V.</given-names></name><name><surname>Bonato</surname><given-names>Lucio</given-names></name></person-group><article-title>﻿An updated synthesis of the <tp:taxon-name><tp:taxon-name-part taxon-name-part-type="order">Geophilomorpha</tp:taxon-name-part></tp:taxon-name> (<tp:taxon-name><tp:taxon-name-part taxon-name-part-type="class">Chilopoda</tp:taxon-name-part></tp:taxon-name>) of Asian Russia</article-title><source>Zookeys</source><day>23</day><month>04</month><year>2024</year><volume>1198</volume><fpage>17</fpage><lpage>54</lpage><pub-id pub-id-type="doi">10.3897/zookeys.1198.119781</pub-id></mixed-citation></tp:treatment-meta><tp:nomenclature><label>﻿21.</label><tp:taxon-name>
            <object-id xmlns:xlink="http://www.w3.org/1999/xlink" content-type="arpha" xlink:type="simple">74DFB541-2D54-532E-BA15-57CAF31148DC</object-id>
            <tp:taxon-name-part taxon-name-part-type="genus" reg="Agnostrup">Agnostrup</tp:taxon-name-part>
            <tp:taxon-name-part taxon-name-part-type="species" reg="striganovae">striganovae</tp:taxon-name-part>
          </tp:taxon-name><tp:taxon-authority>(Titova, 1975)</tp:taxon-authority><tp:nomenclature-citation-list><tp:nomenclature-citation><tp:taxon-name>
                <tp:taxon-name-part taxon-name-part-type="genus" reg="Krateraspis">Krateraspis</tp:taxon-name-part>
                <tp:taxon-name-part taxon-name-part-type="species" reg="striganovae">striganovae</tp:taxon-name-part>
              </tp:taxon-name><comment><xref ref-type="bibr" rid="B105">Titova 1975</xref>: 40.</comment></tp:nomenclature-citation><tp:nomenclature-citation><tp:taxon-name>
                <tp:taxon-name-part taxon-name-part-type="genus" reg="Krateraspis">Krateraspis</tp:taxon-name-part>
                <tp:taxon-name-part taxon-name-part-type="species" reg="striganovae">striganovae</tp:taxon-name-part>
              </tp:taxon-name><comment>– <xref ref-type="bibr" rid="B63">Markelov and Mineeva 1981</xref>: 130; <xref ref-type="bibr" rid="B48">Ganin 1997</xref>: 124; <xref ref-type="bibr" rid="B50">2011</xref>: 341.</comment></tp:nomenclature-citation><tp:nomenclature-citation><tp:taxon-name>
                <tp:taxon-name-part taxon-name-part-type="genus" reg="Agnostrup">Agnostrup</tp:taxon-name-part>
                <tp:taxon-name-part taxon-name-part-type="species" reg="striganovae">striganovae</tp:taxon-name-part>
              </tp:taxon-name><comment>– <xref ref-type="bibr" rid="B46">Foddai et al. 2003</xref>: 1254.</comment></tp:nomenclature-citation></tp:nomenclature-citation-list></tp:nomenclature><tp:treatment-sec sec-type="type locality" id="SECID0ECKDI"><title>Type locality.</title><p>Russia: Maritime krai: “Sudzuhinsky Zapovednik, Tachingauz” (<xref ref-type="bibr" rid="B105">Titova 1975</xref>) = Lazovsky Nature Reserve, Tachingauz bay, ca <named-content xmlns:xlink="http://www.w3.org/1999/xlink" content-type="dwc:verbatimCoordinates" xlink:type="simple"><named-content content-type="geo-json" specific-use="{&#34;type&#34;:&#34;Point&#34;,&#34;coordinates&#34;:[134.133333,43.016667]}" id="NCID0EPKDI" xlink:type="simple">43°1'N, 134°8'E</named-content></named-content>.</p></tp:treatment-sec><tp:treatment-sec sec-type="Type series" id="SECID0EUKDI"><title>Type series.</title><p><bold><italic>Holotype</italic></bold>: male. Deposited in <named-content xmlns:xlink="http://www.w3.org/1999/xlink" content-type="dwc:institutional_code" xlink:title="Zoological Museum of the Moscow State Universityy" xlink:href="http://grbio.org/institution/zoological-museum-moscow-lomonosov-state-university" xlink:type="simple">ZMMU</named-content> (S. Golovatch and A. Schileyko, pers. comm., 13.II.2023 and XII.2023).</p></tp:treatment-sec><tp:treatment-sec sec-type="diagnosis" id="SECID0EDLDI"><title>Diagnosis.</title><p>An <italic><tp:taxon-name><tp:taxon-name-part taxon-name-part-type="genus" reg="Agnostrup">Agnostrup</tp:taxon-name-part></tp:taxon-name></italic> species with body length reaching ≥ 3 cm; clypeal plagulae with an irregular anterior margin and slightly smaller than the areolate part of the clypeus; many setae near the anterior margin of plagulae and on the center of the areolate part of the clypeus; forcipular trochanteroprefemur 1.3× as long as wide, both forcipular femur and tibia with small bulges.</p></tp:treatment-sec><tp:treatment-sec sec-type="distribution" id="SECID0EQLDI"><title>Distribution.</title><p>Far East: Maritime krai (<xref ref-type="bibr" rid="B105">Titova 1975</xref>; <xref ref-type="bibr" rid="B63">Markelov and Mineeva 1981</xref>; <xref ref-type="bibr" rid="B48">Ganin 1997</xref>). Outside Asian Russia: no records.</p></tp:treatment-sec><ref-list><ref id="B105"><mixed-citation xmlns:xlink="http://www.w3.org/1999/xlink" xlink:type="simple"><person-group><name name-style="western"><surname>Titova</surname><given-names>LP</given-names></name></person-group> (<year>1975</year>) <article-title>Geophilids of the family <tp:taxon-name><tp:taxon-name-part taxon-name-part-type="family">Mecistocephalidae</tp:taxon-name-part></tp:taxon-name> in the USSR fauna (<tp:taxon-name><tp:taxon-name-part taxon-name-part-type="class">Chilopoda</tp:taxon-name-part></tp:taxon-name>).</article-title><source>Zoologicheskii Zhurnal</source><volume>54</volume>(<issue>1</issue>): <fpage>39</fpage>–<lpage>48</lpage>. [In Russian]</mixed-citation></ref><ref id="B63"><mixed-citation xmlns:xlink="http://www.w3.org/1999/xlink" xlink:type="simple"><person-group><name name-style="western"><surname>Markelov</surname><given-names>AV</given-names></name><name name-style="western"><surname>Mineeva</surname><given-names>NY</given-names></name></person-group> (<year>1981</year>) Features of the formation of complexes of geophilomorph centipedes in the subzone of pine-broad-leaved forests (Sikhote-Alin). Problemy pochvennoi zoologii. Materials of the VII All-Union Conference. Kiev, 129–130. [In Russian]</mixed-citation></ref><ref id="B48"><mixed-citation xmlns:xlink="http://www.w3.org/1999/xlink" xlink:type="simple"><person-group><name name-style="western"><surname>Ganin</surname><given-names>GN</given-names></name></person-group> (<year>1997</year>) <source>Soil Invertebrates of the Ussuri Taiga.</source><publisher-name>Dalnauka</publisher-name>, <publisher-loc>Vladivostok-Khabarovsk</publisher-loc>, <size units="page">160 pp</size>. [In Russian, with English summary]</mixed-citation></ref><ref id="B50"><mixed-citation xmlns:xlink="http://www.w3.org/1999/xlink" xlink:type="simple"><person-group><name name-style="western"><surname>Ganin</surname><given-names>GN</given-names></name></person-group> (<year>2011</year>) <source>Structural and functional organization of mezopedobiont communities of the southern Russian Far East.</source><publisher-name>Dalnauka</publisher-name>, <publisher-loc>Vladivostok</publisher-loc>, <size units="page">380 pp</size>. [In Russian, with English summary]</mixed-citation></ref><ref id="B46"><mixed-citation xmlns:xlink="http://www.w3.org/1999/xlink" xlink:type="simple"><person-group><name name-style="western"><surname>Foddai</surname><given-names>D</given-names></name><name name-style="western"><surname>Bonato</surname><given-names>L</given-names></name><name name-style="western"><surname>Pereira</surname><given-names>LA</given-names></name><name name-style="western"><surname>Minelli</surname><given-names>A</given-names></name></person-group> (<year>2003</year>) <article-title>Phylogeny and systematics of the <tp:taxon-name><tp:taxon-name-part taxon-name-part-type="subfamily">Arrupinae</tp:taxon-name-part></tp:taxon-name> (<tp:taxon-name><tp:taxon-name-part taxon-name-part-type="class">Chilopoda</tp:taxon-name-part></tp:taxon-name><tp:taxon-name><tp:taxon-name-part taxon-name-part-type="order">Geophilomorpha</tp:taxon-name-part></tp:taxon-name><tp:taxon-name><tp:taxon-name-part taxon-name-part-type="family">Mecistocephalidae</tp:taxon-name-part></tp:taxon-name>) with the description of a new dwarfed species.</article-title><source>Journal of Natural History</source><volume>37</volume>(<issue>10</issue>): <fpage>1247</fpage>–<lpage>1267</lpage>. <ext-link xlink:href="10.1080/00222930210121672" ext-link-type="doi" xlink:type="simple">https://doi.org/10.1080/00222930210121672</ext-link></mixed-citation></ref></ref-list></tp:taxon-treatment>
