# Supplementary material for: ﻿An updated synthesis of the Geophilomorpha (Chilopoda) of Asian Russia
Source: Zookeys. 2024 Apr 23;1198:17–54. doi: 10.3897/zookeys.1198.119781 (PMC11061560; doi:10.3897/zookeys.1198.119781)
Supplement: XML Treatment for Arrup dentatus [file zookeys.1198.119781-treatment28.xml]

<!DOCTYPE tp:taxon-treatment
  PUBLIC "-//TaxonX//DTD Taxonomic Treatment Publishing DTD v0 20100105//EN" "tax-treatment-NSO.dtd">
<tp:taxon-treatment xmlns:tp="http://www.plazi.org/taxpub"><tp:treatment-meta><kwd-group><label>Taxon classification</label><kwd>
              <named-content content-type="kingdom">Animalia</named-content>
            </kwd><kwd>
              <named-content content-type="order">Geophilomorpha</named-content>
            </kwd><kwd>
              <named-content content-type="family">Mecistocephalidae</named-content>
            </kwd></kwd-group><mixed-citation publication-type="journal"><person-group><name><surname>Dyachkov</surname><given-names>Yurii V.</given-names></name><name><surname>Bonato</surname><given-names>Lucio</given-names></name></person-group><article-title>﻿An updated synthesis of the <tp:taxon-name><tp:taxon-name-part taxon-name-part-type="order">Geophilomorpha</tp:taxon-name-part></tp:taxon-name> (<tp:taxon-name><tp:taxon-name-part taxon-name-part-type="class">Chilopoda</tp:taxon-name-part></tp:taxon-name>) of Asian Russia</article-title><source>Zookeys</source><day>23</day><month>04</month><year>2024</year><volume>1198</volume><fpage>17</fpage><lpage>54</lpage><pub-id pub-id-type="doi">10.3897/zookeys.1198.119781</pub-id></mixed-citation></tp:treatment-meta><tp:nomenclature><label>﻿22.</label><tp:taxon-name>
            <object-id xmlns:xlink="http://www.w3.org/1999/xlink" content-type="arpha" xlink:type="simple">200E15CA-E4E5-55A6-8212-098D4E254F20</object-id>
            <tp:taxon-name-part taxon-name-part-type="genus" reg="Arrup">Arrup</tp:taxon-name-part>
            <tp:taxon-name-part taxon-name-part-type="species" reg="dentatus">dentatus</tp:taxon-name-part>
          </tp:taxon-name><tp:taxon-authority>(Takakuwa, 1934)</tp:taxon-authority><tp:nomenclature-citation-list><tp:nomenclature-citation><tp:taxon-name>
                <tp:taxon-name-part taxon-name-part-type="genus" reg="Prolamnonyx">Prolamnonyx</tp:taxon-name-part>
                <tp:taxon-name-part taxon-name-part-type="species" reg="dentatus">dentatus</tp:taxon-name-part>
              </tp:taxon-name><comment><xref ref-type="bibr" rid="B91">Takakuwa 1934a</xref>: 707 (see Remarks).</comment></tp:nomenclature-citation><tp:nomenclature-citation><tp:taxon-name>
                <tp:taxon-name-part taxon-name-part-type="genus" reg="Prolamnonyx">Prolamnonyx</tp:taxon-name-part>
                <tp:taxon-name-part taxon-name-part-type="species" reg="dentatus">dentatus</tp:taxon-name-part>
              </tp:taxon-name><comment>– <xref ref-type="bibr" rid="B92">Takakuwa 1934b</xref>: 359; <xref ref-type="bibr" rid="B93">1934c</xref>: 883.</comment></tp:nomenclature-citation><tp:nomenclature-citation><tp:taxon-name>
                <tp:taxon-name-part taxon-name-part-type="genus" reg="Prolamnonyx">Prolamnonyx</tp:taxon-name-part>
                <tp:taxon-name-part taxon-name-part-type="species" reg="dentatus">dentatus</tp:taxon-name-part>
              </tp:taxon-name><comment>– <xref ref-type="bibr" rid="B82">Shinohara 1972</xref>: 66; <xref ref-type="bibr" rid="B105">Titova 1975</xref>: 45; <xref ref-type="bibr" rid="B48">Ganin 1997</xref>: 134.</comment></tp:nomenclature-citation><tp:nomenclature-citation><tp:taxon-name>
                <tp:taxon-name-part taxon-name-part-type="genus" reg="Arrup">Arrup</tp:taxon-name-part>
                <tp:taxon-name-part taxon-name-part-type="species" reg="dentatus">dentatus</tp:taxon-name-part>
              </tp:taxon-name><comment>– <xref ref-type="bibr" rid="B27">Crabill 1964</xref>: 166; <xref ref-type="bibr" rid="B46">Foddai et al. 2003</xref>: 1261; <xref ref-type="bibr" rid="B109">Uliana et al. 2007</xref>: 13.</comment></tp:nomenclature-citation></tp:nomenclature-citation-list></tp:nomenclature><tp:treatment-sec sec-type="type locality" id="SECID0EIRDI"><title>Type locality.</title><p>Japan: Hokkaido: “Zyôzankei (bei Sapporo)” (<xref ref-type="bibr" rid="B92">Takakuwa 1934b</xref>).</p></tp:treatment-sec><tp:treatment-sec sec-type="Type series" id="SECID0ESRDI"><title>Type series.</title><p>Unknown number of specimens, possibly lost (<xref ref-type="bibr" rid="B57">Jonishi and Nakano 2022</xref>). Depositary unknown.</p></tp:treatment-sec><tp:treatment-sec sec-type="diagnosis" id="SECID0E3RDI"><title>Diagnosis.</title><p>An <italic><tp:taxon-name><tp:taxon-name-part taxon-name-part-type="genus" reg="Arrup">Arrup</tp:taxon-name-part></tp:taxon-name></italic> species with body reaching ≥ 2 cm; second maxillary pretarsi present (see Remarks); forcipular trochanteroprefemur with a large distal denticle, tibia with large denticle, tarsungulum with pointed basal denticle.</p></tp:treatment-sec><tp:treatment-sec sec-type="distribution" id="SECID0EJSDI"><title>Distribution.</title><p>Far East: Maritime krai, Sakhalin oblast (Sakhalin and Kuril Islands: Shikotan) (<xref ref-type="bibr" rid="B105">Titova 1975</xref>; <xref ref-type="bibr" rid="B48">Ganin 1997</xref>). Outside Asian Russia: Japan (<xref ref-type="bibr" rid="B92">Takakuwa 1934b</xref>; <xref ref-type="bibr" rid="B82">Shinohara 1972</xref>).</p></tp:treatment-sec><tp:treatment-sec sec-type="remarks" id="SECID0E6SDI"><title>Remarks.</title><p>The name <italic><tp:taxon-name><tp:taxon-name-part taxon-name-part-type="genus" reg="Prolamnonyx">Prolamnonyx</tp:taxon-name-part><tp:taxon-name-part taxon-name-part-type="species" reg="dentatus">dentatus</tp:taxon-name-part></tp:taxon-name></italic> was validly introduced by <xref ref-type="bibr" rid="B91">Takakuwa (1934a)</xref> in a key; specimens were later described in more detail by <xref ref-type="bibr" rid="B92">Takakuwa (1934b</xref>, <xref ref-type="bibr" rid="B93">1934c</xref>). <xref ref-type="bibr" rid="B109">Uliana et al. (2007)</xref> described the presence of second maxillary pretarsi in this species, according to the original description and <xref ref-type="bibr" rid="B105">Titova (1975)</xref>, it is absent in this species.</p></tp:treatment-sec><ref-list><ref id="B91"><mixed-citation xmlns:xlink="http://www.w3.org/1999/xlink" xlink:type="simple"><person-group><name name-style="western"><surname>Takakuwa</surname><given-names>Y</given-names></name></person-group> (<year>1934a</year>) <article-title>Japanese <tp:taxon-name><tp:taxon-name-part taxon-name-part-type="family">Mecistocephalidae</tp:taxon-name-part></tp:taxon-name> (I).</article-title><source>Shokubutsu oyobi Dobutsu</source><volume>2</volume>: <fpage>706</fpage>–<lpage>712</lpage>. [In Japanese]</mixed-citation></ref><ref id="B92"><mixed-citation xmlns:xlink="http://www.w3.org/1999/xlink" xlink:type="simple"><person-group><name name-style="western"><surname>Takakuwa</surname><given-names>Y</given-names></name></person-group> (<year>1934b</year>) <article-title>Neue Japanische <tp:taxon-name><tp:taxon-name-part taxon-name-part-type="family">Mecistocephalidae</tp:taxon-name-part></tp:taxon-name>.</article-title><source>Annotationes Zoologicae Japonenses</source><volume>14</volume>: <fpage>355</fpage>–<lpage>363</lpage>.</mixed-citation></ref><ref id="B93"><mixed-citation xmlns:xlink="http://www.w3.org/1999/xlink" xlink:type="simple"><person-group><name name-style="western"><surname>Takakuwa</surname><given-names>Y</given-names></name></person-group> (<year>1934c</year>) <article-title>Japanese <tp:taxon-name><tp:taxon-name-part taxon-name-part-type="family">Mecistocephalidae</tp:taxon-name-part></tp:taxon-name> (II).</article-title><source>Botany and Zoology</source><volume>2</volume>(<issue>5</issue>): <fpage>878</fpage>–<lpage>884</lpage>. [In Japanese]</mixed-citation></ref><ref id="B82"><mixed-citation xmlns:xlink="http://www.w3.org/1999/xlink" xlink:type="simple"><person-group><name name-style="western"><surname>Shinohara</surname><given-names>K</given-names></name></person-group> (<year>1972</year>) <article-title>Some Chilopods of the Hidaka Mountain Range in Hokkaido, Northern Japan.</article-title><source>Memoirs of the National Science Museum, Tokyo</source><volume>5</volume>: <fpage>65</fpage>–<lpage>73</lpage>.</mixed-citation></ref><ref id="B105"><mixed-citation xmlns:xlink="http://www.w3.org/1999/xlink" xlink:type="simple"><person-group><name name-style="western"><surname>Titova</surname><given-names>LP</given-names></name></person-group> (<year>1975</year>) <article-title>Geophilids of the family <tp:taxon-name><tp:taxon-name-part taxon-name-part-type="family">Mecistocephalidae</tp:taxon-name-part></tp:taxon-name> in the USSR fauna (<tp:taxon-name><tp:taxon-name-part taxon-name-part-type="class">Chilopoda</tp:taxon-name-part></tp:taxon-name>).</article-title><source>Zoologicheskii Zhurnal</source><volume>54</volume>(<issue>1</issue>): <fpage>39</fpage>–<lpage>48</lpage>. [In Russian]</mixed-citation></ref><ref id="B48"><mixed-citation xmlns:xlink="http://www.w3.org/1999/xlink" xlink:type="simple"><person-group><name name-style="western"><surname>Ganin</surname><given-names>GN</given-names></name></person-group> (<year>1997</year>) <source>Soil Invertebrates of the Ussuri Taiga.</source><publisher-name>Dalnauka</publisher-name>, <publisher-loc>Vladivostok-Khabarovsk</publisher-loc>, <size units="page">160 pp</size>. [In Russian, with English summary]</mixed-citation></ref><ref id="B27"><mixed-citation xmlns:xlink="http://www.w3.org/1999/xlink" xlink:type="simple"><person-group><name name-style="western"><surname>Crabill</surname><given-names>RE</given-names></name></person-group> (<year>1964</year>) <article-title>A revised interpretation of the primitive centipede genus <italic><tp:taxon-name><tp:taxon-name-part taxon-name-part-type="genus">Arrup</tp:taxon-name-part></tp:taxon-name></italic>, with redescription of its type-species and list of known species.</article-title><source>Proceedings of the Biological Society of Washington</source><volume>77</volume>: <fpage>161</fpage>–<lpage>170</lpage>.</mixed-citation></ref><ref id="B46"><mixed-citation xmlns:xlink="http://www.w3.org/1999/xlink" xlink:type="simple"><person-group><name name-style="western"><surname>Foddai</surname><given-names>D</given-names></name><name name-style="western"><surname>Bonato</surname><given-names>L</given-names></name><name name-style="western"><surname>Pereira</surname><given-names>LA</given-names></name><name name-style="western"><surname>Minelli</surname><given-names>A</given-names></name></person-group> (<year>2003</year>) <article-title>Phylogeny and systematics of the <tp:taxon-name><tp:taxon-name-part taxon-name-part-type="subfamily">Arrupinae</tp:taxon-name-part></tp:taxon-name> (<tp:taxon-name><tp:taxon-name-part taxon-name-part-type="class">Chilopoda</tp:taxon-name-part></tp:taxon-name><tp:taxon-name><tp:taxon-name-part taxon-name-part-type="order">Geophilomorpha</tp:taxon-name-part></tp:taxon-name><tp:taxon-name><tp:taxon-name-part taxon-name-part-type="family">Mecistocephalidae</tp:taxon-name-part></tp:taxon-name>) with the description of a new dwarfed species.</article-title><source>Journal of Natural History</source><volume>37</volume>(<issue>10</issue>): <fpage>1247</fpage>–<lpage>1267</lpage>. <ext-link xlink:href="10.1080/00222930210121672" ext-link-type="doi" xlink:type="simple">https://doi.org/10.1080/00222930210121672</ext-link></mixed-citation></ref><ref id="B109"><mixed-citation xmlns:xlink="http://www.w3.org/1999/xlink" xlink:type="simple"><person-group><name name-style="western"><surname>Uliana</surname><given-names>M</given-names></name><name name-style="western"><surname>Bonato</surname><given-names>L</given-names></name><name name-style="western"><surname>Minelli</surname><given-names>A</given-names></name></person-group> (<year>2007</year>) <article-title>The <tp:taxon-name><tp:taxon-name-part taxon-name-part-type="family">Mecistocephalidae</tp:taxon-name-part></tp:taxon-name> of the Japanese and Taiwanese islands (<tp:taxon-name><tp:taxon-name-part taxon-name-part-type="class">Chilopoda</tp:taxon-name-part></tp:taxon-name>: <tp:taxon-name><tp:taxon-name-part taxon-name-part-type="order">Geophilomorpha</tp:taxon-name-part></tp:taxon-name>).</article-title><source>Zootaxa</source><volume>1396</volume>(<issue>1</issue>): <fpage>1</fpage>–<lpage>84</lpage>. <ext-link xlink:href="10.11646/zootaxa.1396.1.1" ext-link-type="doi" xlink:type="simple">https://doi.org/10.11646/zootaxa.1396.1.1</ext-link></mixed-citation></ref><ref id="B57"><mixed-citation xmlns:xlink="http://www.w3.org/1999/xlink" xlink:type="simple"><person-group><name name-style="western"><surname>Jonishi</surname><given-names>T</given-names></name><name name-style="western"><surname>Nakano</surname><given-names>T</given-names></name></person-group> (<year>2022</year>) <article-title>Correct authorships, synonymies, and remarks on the type series of fourteen names of Centipedes introduced by Yoshioki Takakuwa in 1934 and <italic><tp:taxon-name><tp:taxon-name-part taxon-name-part-type="genus">Mecistocephalus</tp:taxon-name-part><tp:taxon-name-part taxon-name-part-type="species">takakuwai</tp:taxon-name-part></tp:taxon-name></italic> (<tp:taxon-name><tp:taxon-name-part taxon-name-part-type="class">Chilopoda</tp:taxon-name-part></tp:taxon-name>: <tp:taxon-name><tp:taxon-name-part taxon-name-part-type="order">Geophilomorpha</tp:taxon-name-part></tp:taxon-name> and <tp:taxon-name><tp:taxon-name-part taxon-name-part-type="order">Scolopendromorpha</tp:taxon-name-part></tp:taxon-name>).</article-title><source>Species Diversity: An International Journal for Taxonomy, Systematics, Speciation, Biogeography, and Life History Research of Animals</source><volume>27</volume>(<issue>1</issue>): <fpage>71</fpage>–<lpage>81</lpage>. <ext-link xlink:href="10.12782/specdiv.27.71" ext-link-type="doi" xlink:type="simple">https://doi.org/10.12782/specdiv.27.71</ext-link></mixed-citation></ref></ref-list></tp:taxon-treatment>
