# Supplementary material for: ﻿An updated synthesis of the Geophilomorpha (Chilopoda) of Asian Russia
Source: Zookeys. 2024 Apr 23;1198:17–54. doi: 10.3897/zookeys.1198.119781 (PMC11061560; doi:10.3897/zookeys.1198.119781)
Supplement: XML Treatment for Arrup mamaevi [file zookeys.1198.119781-treatment29.xml]

<!DOCTYPE tp:taxon-treatment
  PUBLIC "-//TaxonX//DTD Taxonomic Treatment Publishing DTD v0 20100105//EN" "tax-treatment-NSO.dtd">
<tp:taxon-treatment xmlns:tp="http://www.plazi.org/taxpub"><tp:treatment-meta><kwd-group><label>Taxon classification</label><kwd>
              <named-content content-type="kingdom">Animalia</named-content>
            </kwd><kwd>
              <named-content content-type="order">Geophilomorpha</named-content>
            </kwd><kwd>
              <named-content content-type="family">Mecistocephalidae</named-content>
            </kwd></kwd-group><mixed-citation publication-type="journal"><person-group><name><surname>Dyachkov</surname><given-names>Yurii V.</given-names></name><name><surname>Bonato</surname><given-names>Lucio</given-names></name></person-group><article-title>﻿An updated synthesis of the <tp:taxon-name><tp:taxon-name-part taxon-name-part-type="order">Geophilomorpha</tp:taxon-name-part></tp:taxon-name> (<tp:taxon-name><tp:taxon-name-part taxon-name-part-type="class">Chilopoda</tp:taxon-name-part></tp:taxon-name>) of Asian Russia</article-title><source>Zookeys</source><day>23</day><month>04</month><year>2024</year><volume>1198</volume><fpage>17</fpage><lpage>54</lpage><pub-id pub-id-type="doi">10.3897/zookeys.1198.119781</pub-id></mixed-citation></tp:treatment-meta><tp:nomenclature><label>﻿23.</label><tp:taxon-name>
            <object-id xmlns:xlink="http://www.w3.org/1999/xlink" content-type="arpha" xlink:type="simple">33F6C369-0D8F-51E2-88A5-81DBAC7305FE</object-id>
            <tp:taxon-name-part taxon-name-part-type="genus" reg="Arrup">Arrup</tp:taxon-name-part>
            <tp:taxon-name-part taxon-name-part-type="species" reg="mamaevi">mamaevi</tp:taxon-name-part>
          </tp:taxon-name><tp:taxon-authority>(Titova, 1975)</tp:taxon-authority><tp:nomenclature-citation-list><tp:nomenclature-citation><tp:taxon-name>
                <tp:taxon-name-part taxon-name-part-type="genus" reg="Prolamnonyx">Prolamnonyx</tp:taxon-name-part>
                <tp:taxon-name-part taxon-name-part-type="species" reg="mamaevi">mamaevi</tp:taxon-name-part>
              </tp:taxon-name><comment><xref ref-type="bibr" rid="B105">Titova 1975</xref>: 44.</comment></tp:nomenclature-citation><tp:nomenclature-citation><tp:taxon-name>
                <tp:taxon-name-part taxon-name-part-type="genus" reg="Prolamnonyx">Prolamnonyx</tp:taxon-name-part>
                <tp:taxon-name-part taxon-name-part-type="species" reg="holstii">holstii</tp:taxon-name-part>
              </tp:taxon-name><comment>– <xref ref-type="bibr" rid="B102">Titova 1969</xref>: 165 (see Remarks).</comment></tp:nomenclature-citation><tp:nomenclature-citation><tp:taxon-name>
                <tp:taxon-name-part taxon-name-part-type="genus" reg="Prolamnonyx">Prolamnonyx</tp:taxon-name-part>
                <tp:taxon-name-part taxon-name-part-type="species" reg="mamaevi">mamaevi</tp:taxon-name-part>
              </tp:taxon-name><comment>– <xref ref-type="bibr" rid="B48">Ganin 1997</xref>: 121.</comment></tp:nomenclature-citation><tp:nomenclature-citation><tp:taxon-name>
                <tp:taxon-name-part taxon-name-part-type="genus" reg="Arrup">Arrup</tp:taxon-name-part>
                <tp:taxon-name-part taxon-name-part-type="species" reg="mamaevi">mamaevi</tp:taxon-name-part>
              </tp:taxon-name><comment>– <xref ref-type="bibr" rid="B46">Foddai et al. 2003</xref>: 1262.</comment></tp:nomenclature-citation></tp:nomenclature-citation-list></tp:nomenclature><tp:treatment-sec sec-type="type locality" id="SECID0EMXDI"><title>Type locality.</title><p>Russia: Maritime krai: “Primorsky Kray, zapovednik Kedrovaya Pad”, Kedrovaya Pad Nature Reserve, ca <named-content xmlns:xlink="http://www.w3.org/1999/xlink" content-type="dwc:verbatimCoordinates" xlink:type="simple"><named-content content-type="geo-json" specific-use="{&#34;type&#34;:&#34;Point&#34;,&#34;coordinates&#34;:[131.500000,43.083333]}" id="NCID0EVXDI" xlink:type="simple">43°05'N, 131°30'E</named-content></named-content>, (<xref ref-type="bibr" rid="B105">Titova 1975</xref>).</p></tp:treatment-sec><tp:treatment-sec sec-type="Type series" id="SECID0E5XDI"><title>Type series.</title><p><bold><italic>Holotype</italic></bold>: female. Deposited in <named-content xmlns:xlink="http://www.w3.org/1999/xlink" content-type="dwc:institutional_code" xlink:title="Zoological Museum of the Moscow State Universityy" xlink:href="http://grbio.org/institution/zoological-museum-moscow-lomonosov-state-university" xlink:type="simple">ZMMU</named-content> (S. Golovatch and A. Schileyko, pers. comm., 13.II.2023 and XII.2023).</p></tp:treatment-sec><tp:treatment-sec sec-type="diagnosis" id="SECID0ENYDI"><title>Diagnosis.</title><p>An <italic><tp:taxon-name><tp:taxon-name-part taxon-name-part-type="genus" reg="Arrup">Arrup</tp:taxon-name-part></tp:taxon-name></italic> species with body length reaching ≥ 3 cm; second maxillary pretarsi absent; forcipular trochanteroprefemur with a large distal denticle, both femur and tibia with small bulges, tarsungulum with pointed basal denticle.</p></tp:treatment-sec><tp:treatment-sec sec-type="distribution" id="SECID0E1YDI"><title>Distribution.</title><p>Far East: Maritime krai (<xref ref-type="bibr" rid="B105">Titova 1975</xref>; <xref ref-type="bibr" rid="B48">Ganin 1997</xref>). Outside Asian Russia: no records.</p></tp:treatment-sec><tp:treatment-sec sec-type="remarks" id="SECID0EIZDI"><title>Remarks.</title><p>The holotype had been previously assigned to <italic><tp:taxon-name><tp:taxon-name-part taxon-name-part-type="genus" reg="Prolamnonyx">Prolamnonyx</tp:taxon-name-part><tp:taxon-name-part taxon-name-part-type="species" reg="holstii">holstii</tp:taxon-name-part></tp:taxon-name></italic> (Pocock, 1895) by <xref ref-type="bibr" rid="B102">Titova (1969)</xref>.</p></tp:treatment-sec><ref-list><ref id="B105"><mixed-citation xmlns:xlink="http://www.w3.org/1999/xlink" xlink:type="simple"><person-group><name name-style="western"><surname>Titova</surname><given-names>LP</given-names></name></person-group> (<year>1975</year>) <article-title>Geophilids of the family <tp:taxon-name><tp:taxon-name-part taxon-name-part-type="family">Mecistocephalidae</tp:taxon-name-part></tp:taxon-name> in the USSR fauna (<tp:taxon-name><tp:taxon-name-part taxon-name-part-type="class">Chilopoda</tp:taxon-name-part></tp:taxon-name>).</article-title><source>Zoologicheskii Zhurnal</source><volume>54</volume>(<issue>1</issue>): <fpage>39</fpage>–<lpage>48</lpage>. [In Russian]</mixed-citation></ref><ref id="B102"><mixed-citation xmlns:xlink="http://www.w3.org/1999/xlink" xlink:type="simple"><person-group><name name-style="western"><surname>Titova</surname><given-names>LP</given-names></name></person-group> (<year>1969</year>) <article-title>Geophilids of the USSR fauna and news in the distribution of the fam. <tp:taxon-name><tp:taxon-name-part taxon-name-part-type="family">Mecistocephalidae</tp:taxon-name-part></tp:taxon-name>.</article-title> In: <person-group><name name-style="western"><surname>Aleinikova</surname><given-names>MM</given-names></name></person-group> (<role>Ed.</role>) <issue-title>Problems of soil zoology.</issue-title><source>Materials of the 3<sup>th</sup> All-Union Conference, Kazan. Nauka Publisher, Moscow</source>, <fpage>165</fpage>–<lpage>166</lpage>. [In Russian]</mixed-citation></ref><ref id="B48"><mixed-citation xmlns:xlink="http://www.w3.org/1999/xlink" xlink:type="simple"><person-group><name name-style="western"><surname>Ganin</surname><given-names>GN</given-names></name></person-group> (<year>1997</year>) <source>Soil Invertebrates of the Ussuri Taiga.</source><publisher-name>Dalnauka</publisher-name>, <publisher-loc>Vladivostok-Khabarovsk</publisher-loc>, <size units="page">160 pp</size>. [In Russian, with English summary]</mixed-citation></ref><ref id="B46"><mixed-citation xmlns:xlink="http://www.w3.org/1999/xlink" xlink:type="simple"><person-group><name name-style="western"><surname>Foddai</surname><given-names>D</given-names></name><name name-style="western"><surname>Bonato</surname><given-names>L</given-names></name><name name-style="western"><surname>Pereira</surname><given-names>LA</given-names></name><name name-style="western"><surname>Minelli</surname><given-names>A</given-names></name></person-group> (<year>2003</year>) <article-title>Phylogeny and systematics of the <tp:taxon-name><tp:taxon-name-part taxon-name-part-type="subfamily">Arrupinae</tp:taxon-name-part></tp:taxon-name> (<tp:taxon-name><tp:taxon-name-part taxon-name-part-type="class">Chilopoda</tp:taxon-name-part></tp:taxon-name><tp:taxon-name><tp:taxon-name-part taxon-name-part-type="order">Geophilomorpha</tp:taxon-name-part></tp:taxon-name><tp:taxon-name><tp:taxon-name-part taxon-name-part-type="family">Mecistocephalidae</tp:taxon-name-part></tp:taxon-name>) with the description of a new dwarfed species.</article-title><source>Journal of Natural History</source><volume>37</volume>(<issue>10</issue>): <fpage>1247</fpage>–<lpage>1267</lpage>. <ext-link xlink:href="10.1080/00222930210121672" ext-link-type="doi" xlink:type="simple">https://doi.org/10.1080/00222930210121672</ext-link></mixed-citation></ref></ref-list></tp:taxon-treatment>
