# Supplementary material for: ﻿An updated synthesis of the Geophilomorpha (Chilopoda) of Asian Russia
Source: Zookeys. 2024 Apr 23;1198:17–54. doi: 10.3897/zookeys.1198.119781 (PMC11061560; doi:10.3897/zookeys.1198.119781)
Supplement: XML Treatment for Tygarrup [file zookeys.1198.119781-treatment30.xml]

<!DOCTYPE tp:taxon-treatment
  PUBLIC "-//TaxonX//DTD Taxonomic Treatment Publishing DTD v0 20100105//EN" "tax-treatment-NSO.dtd">
<tp:taxon-treatment xmlns:tp="http://www.plazi.org/taxpub"><tp:treatment-meta><kwd-group><label>Taxon classification</label><kwd>
              <named-content content-type="kingdom">Animalia</named-content>
            </kwd><kwd>
              <named-content content-type="order">Geophilomorpha</named-content>
            </kwd><kwd>
              <named-content content-type="family">Mecistocephalidae</named-content>
            </kwd></kwd-group><mixed-citation publication-type="journal"><person-group><name><surname>Dyachkov</surname><given-names>Yurii V.</given-names></name><name><surname>Bonato</surname><given-names>Lucio</given-names></name></person-group><article-title>﻿An updated synthesis of the <tp:taxon-name><tp:taxon-name-part taxon-name-part-type="order">Geophilomorpha</tp:taxon-name-part></tp:taxon-name> (<tp:taxon-name><tp:taxon-name-part taxon-name-part-type="class">Chilopoda</tp:taxon-name-part></tp:taxon-name>) of Asian Russia</article-title><source>Zookeys</source><day>23</day><month>04</month><year>2024</year><volume>1198</volume><fpage>17</fpage><lpage>54</lpage><pub-id pub-id-type="doi">10.3897/zookeys.1198.119781</pub-id></mixed-citation></tp:treatment-meta><tp:nomenclature><label>﻿Genus</label><tp:taxon-name>
            <object-id xmlns:xlink="http://www.w3.org/1999/xlink" content-type="arpha" xlink:type="simple">033E3F77-650E-5839-8C96-E747524FEE15</object-id>
            <tp:taxon-name-part taxon-name-part-type="genus" reg="Tygarrup">Tygarrup</tp:taxon-name-part>
          </tp:taxon-name><tp:taxon-authority>Chamberlin, 1914</tp:taxon-authority></tp:nomenclature><tp:treatment-sec sec-type="diagnosis" id="SECID0E41DI"><title>Diagnosis.</title><p>Mecistocephalids with head distinctly longer than wide; clypeus with an entire plagula, without mid-longitudinal areolate stripe and extending to the lateral margins of the clypeus; cephalic pleurites without both spiculum and setae; first maxillary coxosternite medially divided by a sulcus, without antero-lateral corners; second maxillary coxosternite medially undivided, with the grooves from the metameric pores reaching the lateral margins; second maxillary telopodites distinctly overreaching the first maxillary telopodites, with claw-like pretarsus; forcipular tergite only slightly wider than long, without a distinct mid-longitudinal sulcus; forcipular trochanteroprefemur with only a distal denticle, tarsungulum without denticle; invariably 43 or 45 leg-bearing segments; sternites with non-furcate mid-longitudinal sulcus and sometimes with pore-fields; legs of the ultimate pair ending with a short spine. See Table <xref ref-type="table" rid="T6">6</xref>.</p></tp:treatment-sec><tp:treatment-sec><!--Section generated to contain objects referenced in tp:taxon-treatment.--><table-wrap id="T6" position="float" orientation="portrait"><label>Table 6.</label><caption><p>Differences between members of the family <tp:taxon-name><tp:taxon-name-part taxon-name-part-type="family">Mecistocephalidae</tp:taxon-name-part></tp:taxon-name> Bollman, 1893 known from Asian Russia.</p></caption><table id="TID0E4IDK" rules="all"><tbody><tr><th rowspan="2" colspan="1">Species</th><th rowspan="1" colspan="7">Characters</th></tr><tr><th rowspan="1" colspan="1">Clypeal plagulae</th><th rowspan="1" colspan="1">First maxillary coxosternite: mid-longitudinal sulcus</th><th rowspan="1" colspan="1">Second maxillary telopodites surpassing first maxillary telopodites</th><th rowspan="1" colspan="1">Second maxillary pretarsus</th><th rowspan="1" colspan="1">Denticle on forcipular tarsingulum</th><th rowspan="1" colspan="1">Denticles on forcipular intermediate articles</th><th rowspan="1" colspan="1">Leg-bearing segments</th></tr><tr><td rowspan="1" colspan="1"><italic><tp:taxon-name><tp:taxon-name-part taxon-name-part-type="genus" reg="Agnostrup">Agnostrup</tp:taxon-name-part><tp:taxon-name-part taxon-name-part-type="species" reg="striganovae">striganovae</tp:taxon-name-part></tp:taxon-name></italic> (Titova, 1975)</td><td rowspan="1" colspan="1">two, extending to lateral margins of clypeus</td><td rowspan="1" colspan="1">yes</td><td rowspan="1" colspan="1">no</td><td rowspan="1" colspan="1">no</td><td rowspan="1" colspan="1">yes</td><td rowspan="1" colspan="1">small bulges</td><td rowspan="1" colspan="1">41</td></tr><tr><td rowspan="1" colspan="1"><italic><tp:taxon-name><tp:taxon-name-part taxon-name-part-type="genus" reg="Arrup">Arrup</tp:taxon-name-part><tp:taxon-name-part taxon-name-part-type="species" reg="dentatus">dentatus</tp:taxon-name-part></tp:taxon-name></italic> (Takakuwa, 1934)</td><td rowspan="1" colspan="1">two, not extending to lateral margins of clypeus</td><td rowspan="1" colspan="1">no</td><td rowspan="1" colspan="1">no</td><td rowspan="1" colspan="1">yes</td><td rowspan="1" colspan="1">yes</td><td rowspan="1" colspan="1">large on tibia</td><td rowspan="1" colspan="1">41</td></tr><tr><td rowspan="1" colspan="1"><italic><tp:taxon-name><tp:taxon-name-part taxon-name-part-type="genus" reg="Arrup">Arrup</tp:taxon-name-part><tp:taxon-name-part taxon-name-part-type="species" reg="mamaevi">mamaevi</tp:taxon-name-part></tp:taxon-name></italic> (Titova, 1975)</td><td rowspan="1" colspan="1">two, not extending to lateral margins of clypeus</td><td rowspan="1" colspan="1">no</td><td rowspan="1" colspan="1">no</td><td rowspan="1" colspan="1">no</td><td rowspan="1" colspan="1">yes</td><td rowspan="1" colspan="1">small bulges</td><td rowspan="1" colspan="1">41</td></tr><tr><td rowspan="1" colspan="1"><italic><tp:taxon-name><tp:taxon-name-part taxon-name-part-type="genus" reg="Tygarrup">Tygarrup</tp:taxon-name-part><tp:taxon-name-part taxon-name-part-type="species" reg="javanicus">javanicus</tp:taxon-name-part></tp:taxon-name></italic> Attems, 1929</td><td rowspan="1" colspan="1">single, extending to lateral margins of clypeus</td><td rowspan="1" colspan="1">yes</td><td rowspan="1" colspan="1">yes</td><td rowspan="1" colspan="1">yes</td><td rowspan="1" colspan="1">no</td><td rowspan="1" colspan="1">tibia with denticle</td><td rowspan="1" colspan="1">45</td></tr></tbody></table></table-wrap></tp:treatment-sec></tp:taxon-treatment>
