# Supplementary material for: ﻿An updated synthesis of the Geophilomorpha (Chilopoda) of Asian Russia
Source: Zookeys. 2024 Apr 23;1198:17–54. doi: 10.3897/zookeys.1198.119781 (PMC11061560; doi:10.3897/zookeys.1198.119781)
Supplement: XML Treatment for Tygarrup javanicus [file zookeys.1198.119781-treatment31.xml]

<!DOCTYPE tp:taxon-treatment
  PUBLIC "-//TaxonX//DTD Taxonomic Treatment Publishing DTD v0 20100105//EN" "tax-treatment-NSO.dtd">
<tp:taxon-treatment xmlns:tp="http://www.plazi.org/taxpub"><tp:treatment-meta><kwd-group><label>Taxon classification</label><kwd>
              <named-content content-type="kingdom">Animalia</named-content>
            </kwd><kwd>
              <named-content content-type="order">Geophilomorpha</named-content>
            </kwd><kwd>
              <named-content content-type="family">Mecistocephalidae</named-content>
            </kwd></kwd-group><mixed-citation publication-type="journal"><person-group><name><surname>Dyachkov</surname><given-names>Yurii V.</given-names></name><name><surname>Bonato</surname><given-names>Lucio</given-names></name></person-group><article-title>﻿An updated synthesis of the <tp:taxon-name><tp:taxon-name-part taxon-name-part-type="order">Geophilomorpha</tp:taxon-name-part></tp:taxon-name> (<tp:taxon-name><tp:taxon-name-part taxon-name-part-type="class">Chilopoda</tp:taxon-name-part></tp:taxon-name>) of Asian Russia</article-title><source>Zookeys</source><day>23</day><month>04</month><year>2024</year><volume>1198</volume><fpage>17</fpage><lpage>54</lpage><pub-id pub-id-type="doi">10.3897/zookeys.1198.119781</pub-id></mixed-citation></tp:treatment-meta><tp:nomenclature><label>﻿24.</label><tp:taxon-name>
            <object-id xmlns:xlink="http://www.w3.org/1999/xlink" content-type="arpha" xlink:type="simple">BE19F3A4-1895-575B-BAA4-E024C04694BC</object-id>
            <tp:taxon-name-part taxon-name-part-type="genus" reg="Tygarrup">Tygarrup</tp:taxon-name-part>
            <tp:taxon-name-part taxon-name-part-type="species" reg="javanicus">javanicus</tp:taxon-name-part>
          </tp:taxon-name><tp:taxon-authority>Attems, 1929</tp:taxon-authority><tp:nomenclature-citation-list><tp:nomenclature-citation><tp:taxon-name>
                <tp:taxon-name-part taxon-name-part-type="genus" reg="Tygarrup">Tygarrup</tp:taxon-name-part>
                <tp:taxon-name-part taxon-name-part-type="species" reg="javanicus">javanicus</tp:taxon-name-part>
              </tp:taxon-name><comment><xref ref-type="bibr" rid="B7">Attems 1929</xref>: 152.</comment></tp:nomenclature-citation><tp:nomenclature-citation><tp:taxon-name>
                <tp:taxon-name-part taxon-name-part-type="genus" reg="Tygarrup">Tygarrup</tp:taxon-name-part>
                <tp:taxon-name-part taxon-name-part-type="species" reg="javanicus">javanicus</tp:taxon-name-part>
              </tp:taxon-name><comment>– <xref ref-type="bibr" rid="B12">Bonato et al. 2004</xref>; <xref ref-type="bibr" rid="B68">Nefediev 2019</xref>: 24; <xref ref-type="bibr" rid="B108">Tuf et al. 2018</xref>: 560; <xref ref-type="bibr" rid="B29">Damasiewicz and Leśniewska 2020</xref>: 52; <xref ref-type="bibr" rid="B53">Gilgado et al. 2022</xref>: 92.</comment></tp:nomenclature-citation></tp:nomenclature-citation-list></tp:nomenclature><tp:treatment-sec sec-type="Type localities" id="SECID0E44DI"><title>Type localities.</title><p>Indonesia: Java: “Buitenzorg”, “Tjibodas” and “Tjompea” (<xref ref-type="bibr" rid="B7">Attems 1929</xref>).</p></tp:treatment-sec><tp:treatment-sec sec-type="diagnosis" id="SECID0EH5DI"><title>Diagnosis.</title><p>A <italic><tp:taxon-name><tp:taxon-name-part taxon-name-part-type="genus" reg="Tygarrup">Tygarrup</tp:taxon-name-part></tp:taxon-name></italic> species with body length ≤ 2 cm; no distinct dark patches along the body; second maxillary pretarsus with a long slender point; both forcipular trochanteroprefemur and tibia with denticles; invariably 45 leg-bearing segments; ventral pore-fields absent in females, present in males; metasternite of the ultimate leg-bearing segment slightly wider than long.</p></tp:treatment-sec><tp:treatment-sec sec-type="distribution" id="SECID0EU5DI"><title>Distribution.</title><p>Western Siberia: Altai krai (<xref ref-type="bibr" rid="B68">Nefediev 2019</xref>). Outside Asian Russia: Southeast Asia and introduced in Europe (e.g., <xref ref-type="bibr" rid="B12">Bonato et al. 2004</xref>; <xref ref-type="bibr" rid="B108">Tuf et al. 2018</xref>; <xref ref-type="bibr" rid="B29">Damasiewicz and Leśniewska 2020</xref>; <xref ref-type="bibr" rid="B53">Gilgado et al. 2022</xref>).</p></tp:treatment-sec><tp:treatment-sec sec-type="remarks" id="SECID0EO6DI"><title>Remarks.</title><p>The species is regarded as an anthropochore introduction in Asian Russia (<xref ref-type="bibr" rid="B68">Nefediev 2019</xref>).</p><p>
            <bold>Family <tp:taxon-name><tp:taxon-name-part taxon-name-part-type="family">Schendylidae</tp:taxon-name-part></tp:taxon-name> Cook, 1896</bold>
          </p></tp:treatment-sec><ref-list><ref id="B7"><mixed-citation xmlns:xlink="http://www.w3.org/1999/xlink" xlink:type="simple"><person-group><name name-style="western"><surname>Attems</surname><given-names>C</given-names></name></person-group> (<year>1929</year>) <article-title><tp:taxon-name><tp:taxon-name-part taxon-name-part-type="subphylum">Myriapoda</tp:taxon-name-part></tp:taxon-name>. 1. <tp:taxon-name><tp:taxon-name-part taxon-name-part-type="order">Geophilomorpha</tp:taxon-name-part></tp:taxon-name>.</article-title><source>Das Tierreich</source><volume>52</volume>: <fpage>1</fpage>–<lpage>388</lpage>. <ext-link xlink:href="10.1515/9783111430638" ext-link-type="doi" xlink:type="simple">https://doi.org/10.1515/9783111430638</ext-link></mixed-citation></ref><ref id="B12"><mixed-citation xmlns:xlink="http://www.w3.org/1999/xlink" xlink:type="simple"><person-group><name name-style="western"><surname>Bonato</surname><given-names>L</given-names></name><name name-style="western"><surname>Foddai</surname><given-names>D</given-names></name><name name-style="western"><surname>Minelli</surname><given-names>A</given-names></name><name name-style="western"><surname>Shelley</surname><given-names>R</given-names></name></person-group> (<year>2004</year>) <article-title>The centipede order <tp:taxon-name><tp:taxon-name-part taxon-name-part-type="order">Geophilomorpha</tp:taxon-name-part></tp:taxon-name> in the Hawaiian Islands (<tp:taxon-name><tp:taxon-name-part taxon-name-part-type="class">Chilopoda</tp:taxon-name-part></tp:taxon-name>).</article-title><source>Bishop Museum Occasional Papers</source><volume>78</volume>: <fpage>13</fpage>–<lpage>32</lpage>.</mixed-citation></ref><ref id="B68"><mixed-citation xmlns:xlink="http://www.w3.org/1999/xlink" xlink:type="simple"><person-group><name name-style="western"><surname>Nefediev</surname><given-names>PS</given-names></name></person-group> (<year>2019</year>) <article-title>New records of geophilomorph centipedes (<tp:taxon-name><tp:taxon-name-part taxon-name-part-type="class">Chilopoda</tp:taxon-name-part></tp:taxon-name>: <tp:taxon-name><tp:taxon-name-part taxon-name-part-type="order">Geophilomorpha</tp:taxon-name-part></tp:taxon-name>) from natural and anthropogenic habitats of Siberia.</article-title><source>Far Eastern Entomologist = Dal’nevostochnyi Entomolog</source><volume>380</volume>: <fpage>23</fpage>–<lpage>28</lpage>. <ext-link xlink:href="10.25221/fee.380.4" ext-link-type="doi" xlink:type="simple">https://doi.org/10.25221/fee.380.4</ext-link></mixed-citation></ref><ref id="B108"><mixed-citation xmlns:xlink="http://www.w3.org/1999/xlink" xlink:type="simple"><person-group><name name-style="western"><surname>Tuf</surname><given-names>IH</given-names></name><name name-style="western"><surname>Mock</surname><given-names>A</given-names></name><name name-style="western"><surname>Dvořák</surname><given-names>L</given-names></name></person-group> (<year>2018</year>) <article-title>An exotic species spreads through Europe: <italic><tp:taxon-name><tp:taxon-name-part taxon-name-part-type="genus">Tygarrup</tp:taxon-name-part><tp:taxon-name-part taxon-name-part-type="species">javanicus</tp:taxon-name-part></tp:taxon-name></italic> (<tp:taxon-name><tp:taxon-name-part taxon-name-part-type="class">Chilopoda</tp:taxon-name-part></tp:taxon-name>: <tp:taxon-name><tp:taxon-name-part taxon-name-part-type="order">Geophilomorpha</tp:taxon-name-part></tp:taxon-name>: <tp:taxon-name><tp:taxon-name-part taxon-name-part-type="family">Mecistocephalidae</tp:taxon-name-part></tp:taxon-name>) is reported from the Slovakia and the Czech Republic.</article-title><source>Journal of Asia-Pacific Entomology</source><volume>21</volume>(<issue>2</issue>): <fpage>560</fpage>–<lpage>562</lpage>. <ext-link xlink:href="10.1016/j.aspen.2018.03.004" ext-link-type="doi" xlink:type="simple">https://doi.org/10.1016/j.aspen.2018.03.004</ext-link></mixed-citation></ref><ref id="B29"><mixed-citation xmlns:xlink="http://www.w3.org/1999/xlink" xlink:type="simple"><person-group><name name-style="western"><surname>Damasiewicz</surname><given-names>A</given-names></name><name name-style="western"><surname>Leśniewska</surname><given-names>M</given-names></name></person-group> (<year>2020</year>) <article-title><italic><tp:taxon-name><tp:taxon-name-part taxon-name-part-type="genus">Tygarrup</tp:taxon-name-part><tp:taxon-name-part taxon-name-part-type="species">javanicus</tp:taxon-name-part></tp:taxon-name></italic> (<tp:taxon-name><tp:taxon-name-part taxon-name-part-type="class">Chilopoda</tp:taxon-name-part></tp:taxon-name>, <tp:taxon-name><tp:taxon-name-part taxon-name-part-type="order">Geophilomorpha</tp:taxon-name-part></tp:taxon-name>) – an exotic species that has reached Polasandrt.</article-title><source>Polskie Pismo Entomologiczne</source><volume>89</volume>(<issue>1</issue>): <fpage>52</fpage>–<lpage>58</lpage>. <ext-link xlink:href="10.5604/01.3001.0014.0300" ext-link-type="doi" xlink:type="simple">https://doi.org/10.5604/01.3001.0014.0300</ext-link></mixed-citation></ref><ref id="B53"><mixed-citation xmlns:xlink="http://www.w3.org/1999/xlink" xlink:type="simple"><person-group><name name-style="western"><surname>Gilgado</surname><given-names>JD</given-names></name><name name-style="western"><surname>Cabanillas</surname><given-names>D</given-names></name><name name-style="western"><surname>Bobbitt</surname><given-names>I</given-names></name></person-group> (<year>2022</year>) <article-title>Millipedes and centipedes (<tp:taxon-name><tp:taxon-name-part taxon-name-part-type="subphylum">Myriapoda</tp:taxon-name-part></tp:taxon-name>: <tp:taxon-name><tp:taxon-name-part taxon-name-part-type="class">Diplopoda</tp:taxon-name-part></tp:taxon-name>, <tp:taxon-name><tp:taxon-name-part taxon-name-part-type="class">Chilopoda</tp:taxon-name-part></tp:taxon-name>) in Swiss heated greenhouses, with seven species new for Switzerland.</article-title><source>Revue Suisse de Zoologie</source><volume>129</volume>(<issue>1</issue>): <fpage>85</fpage>–<lpage>101</lpage>. <ext-link xlink:href="10.35929/RSZ.0063" ext-link-type="doi" xlink:type="simple">https://doi.org/10.35929/RSZ.0063</ext-link></mixed-citation></ref></ref-list></tp:taxon-treatment>
