# Supplementary material for: ﻿An updated synthesis of the Geophilomorpha (Chilopoda) of Asian Russia
Source: Zookeys. 2024 Apr 23;1198:17–54. doi: 10.3897/zookeys.1198.119781 (PMC11061560; doi:10.3897/zookeys.1198.119781)
Supplement: XML Treatment for Escaryus [file zookeys.1198.119781-treatment32.xml]

<!DOCTYPE tp:taxon-treatment
  PUBLIC "-//TaxonX//DTD Taxonomic Treatment Publishing DTD v0 20100105//EN" "tax-treatment-NSO.dtd">
<tp:taxon-treatment xmlns:tp="http://www.plazi.org/taxpub"><tp:treatment-meta><kwd-group><label>Taxon classification</label><kwd>
              <named-content content-type="kingdom">Animalia</named-content>
            </kwd><kwd>
              <named-content content-type="order">Geophilomorpha</named-content>
            </kwd><kwd>
              <named-content content-type="family">Schendylidae</named-content>
            </kwd></kwd-group><mixed-citation publication-type="journal"><person-group><name><surname>Dyachkov</surname><given-names>Yurii V.</given-names></name><name><surname>Bonato</surname><given-names>Lucio</given-names></name></person-group><article-title>﻿An updated synthesis of the <tp:taxon-name><tp:taxon-name-part taxon-name-part-type="order">Geophilomorpha</tp:taxon-name-part></tp:taxon-name> (<tp:taxon-name><tp:taxon-name-part taxon-name-part-type="class">Chilopoda</tp:taxon-name-part></tp:taxon-name>) of Asian Russia</article-title><source>Zookeys</source><day>23</day><month>04</month><year>2024</year><volume>1198</volume><fpage>17</fpage><lpage>54</lpage><pub-id pub-id-type="doi">10.3897/zookeys.1198.119781</pub-id></mixed-citation></tp:treatment-meta><tp:nomenclature><label>﻿Genus</label><tp:taxon-name>
            <object-id xmlns:xlink="http://www.w3.org/1999/xlink" content-type="arpha" xlink:type="simple">92537473-4C61-5CF7-AB70-E2129E2F3A44</object-id>
            <tp:taxon-name-part taxon-name-part-type="genus" reg="Escaryus">Escaryus</tp:taxon-name-part>
          </tp:taxon-name><tp:taxon-authority>Cook &amp; Collins, 1891</tp:taxon-authority></tp:nomenclature><tp:treatment-sec sec-type="diagnosis" id="SECID0EDBAK"><title>Diagnosis.</title><p>Schendylids with head slightly longer than wide; antennae gradually tapering; labrum with distinct denticles in the intermediate part; first maxillae with lappets; second maxillary pretarsi fringed by two rows of filaments; forcipular tergite narrower than subsequent tergite; ventral pore-fields absent; coxal pores numerous and scattered; legs of the ultimate pair with two tarsal articles and claw-like pretarsus, swollen in adult males and slender in females; gonopods biarticulated in both sexes. See Table <xref ref-type="table" rid="T7">7</xref>.</p><table-wrap id="T7" position="float" orientation="portrait"><label>Table 7.</label><caption><p>Differences between species of the genus <italic><tp:taxon-name><tp:taxon-name-part taxon-name-part-type="genus" reg="Escaryus">Escaryus</tp:taxon-name-part></tp:taxon-name></italic> Cook &amp; Collins, 1891 known from Asian Russia.</p></caption><table id="TID0EQQDK" rules="all"><tbody><tr><th rowspan="3" colspan="1">Species</th><th rowspan="1" colspan="10">Characters</th></tr><tr><th rowspan="1" colspan="2">Labrum</th><th rowspan="2" colspan="1">First maxillae: pairs of lappets</th><th rowspan="1" colspan="4">Denticles on forcipular articles</th><th rowspan="2" colspan="1">Leg-bearing segments</th><th rowspan="2" colspan="1">Ultimate leg-bearing segment: metasternite: shape, length/width</th><th rowspan="2" colspan="1">Anal pores</th></tr><tr><th rowspan="1" colspan="1">Margin</th><th rowspan="1" colspan="1">Denticles</th><th rowspan="1" colspan="1">Trochanteroprefemur</th><th rowspan="1" colspan="1">Femur</th><th rowspan="1" colspan="1">Tibia</th><th rowspan="1" colspan="1">Tarsungulum</th></tr><tr><td rowspan="1" colspan="1"><italic><tp:taxon-name><tp:taxon-name-part taxon-name-part-type="genus" reg="Escaryus">E.</tp:taxon-name-part><tp:taxon-name-part taxon-name-part-type="species" reg="chadaevae">chadaevae</tp:taxon-name-part></tp:taxon-name></italic> Titova, 1973</td><td rowspan="1" colspan="1">shallow</td><td rowspan="1" colspan="1">short and obtuse</td><td rowspan="1" colspan="1">1</td><td rowspan="1" colspan="1">small bulge</td><td rowspan="1" colspan="1">small bulge</td><td rowspan="1" colspan="1">large bulge</td><td rowspan="1" colspan="1">large denticle</td><td rowspan="1" colspan="1">33–35</td><td rowspan="1" colspan="1">trapezoid, &lt; 1</td><td rowspan="1" colspan="1">absent</td></tr><tr><td rowspan="1" colspan="1"><italic><tp:taxon-name><tp:taxon-name-part taxon-name-part-type="genus" reg="Escaryus">E.</tp:taxon-name-part><tp:taxon-name-part taxon-name-part-type="species" reg="chichibuensis">chichibuensis</tp:taxon-name-part></tp:taxon-name></italic> Shinohara, 1955</td><td rowspan="1" colspan="1">shallow</td><td rowspan="1" colspan="1">short and obtuse</td><td rowspan="1" colspan="1">1</td><td rowspan="1" colspan="1">small bulge</td><td rowspan="1" colspan="1">small bulge</td><td rowspan="1" colspan="1">small bulge</td><td rowspan="1" colspan="1">no</td><td rowspan="1" colspan="1">35–39</td><td rowspan="1" colspan="1">trapezoid, ~ 1</td><td rowspan="1" colspan="1">present</td></tr><tr><td rowspan="1" colspan="1"><italic><tp:taxon-name><tp:taxon-name-part taxon-name-part-type="genus" reg="Escaryus">E.</tp:taxon-name-part><tp:taxon-name-part taxon-name-part-type="species" reg="dentatus">dentatus</tp:taxon-name-part></tp:taxon-name></italic> Titova, 1973</td><td rowspan="1" colspan="1">shallow</td><td rowspan="1" colspan="1">short and obtuse</td><td rowspan="1" colspan="1">1</td><td rowspan="1" colspan="1">large</td><td rowspan="1" colspan="1">small</td><td rowspan="1" colspan="1">small</td><td rowspan="1" colspan="1">large</td><td rowspan="1" colspan="1">37–39</td><td rowspan="1" colspan="1">trapezoid, &gt; 1</td><td rowspan="1" colspan="1">present</td></tr><tr><td rowspan="1" colspan="1">
                    <italic>
                      <tp:taxon-name><tp:taxon-name-part taxon-name-part-type="genus" reg="Escaryus">E.</tp:taxon-name-part><tp:taxon-name-part taxon-name-part-type="species" reg="hirsutus">hirsutus</tp:taxon-name-part></tp:taxon-name>
                    </italic>
                    <xref ref-type="bibr" rid="B104">Titova 1973</xref>
                  </td><td rowspan="1" colspan="1">deep</td><td rowspan="1" colspan="1">long and obtuse</td><td rowspan="1" colspan="1">1</td><td rowspan="1" colspan="1">large bulge</td><td rowspan="1" colspan="1">large bulge</td><td rowspan="1" colspan="1">large bulge</td><td rowspan="1" colspan="1">large bulge</td><td rowspan="1" colspan="1">37–39</td><td rowspan="1" colspan="1">rectangular, 1.5</td><td rowspan="1" colspan="1">present</td></tr><tr><td rowspan="1" colspan="1"><italic><tp:taxon-name><tp:taxon-name-part taxon-name-part-type="genus" reg="Escaryus">E.</tp:taxon-name-part><tp:taxon-name-part taxon-name-part-type="species" reg="japonicus">japonicus</tp:taxon-name-part></tp:taxon-name></italic> Attems, 1927</td><td rowspan="1" colspan="1">shallow</td><td rowspan="1" colspan="1">long and obtuse</td><td rowspan="1" colspan="1">1</td><td rowspan="1" colspan="1">small</td><td rowspan="1" colspan="1">small bulge</td><td rowspan="1" colspan="1">small bulge</td><td rowspan="1" colspan="1">small bulge</td><td rowspan="1" colspan="1">43–55</td><td rowspan="1" colspan="1">rectangular, 2</td><td rowspan="1" colspan="1">present</td></tr><tr><td rowspan="1" colspan="1"><italic><tp:taxon-name><tp:taxon-name-part taxon-name-part-type="genus" reg="Escaryus">E.</tp:taxon-name-part><tp:taxon-name-part taxon-name-part-type="species" reg="koreanus">koreanus</tp:taxon-name-part></tp:taxon-name></italic> Takakuwa, 1937</td><td rowspan="1" colspan="1">shallow</td><td rowspan="1" colspan="1">long, middle denticles obtuse, lateral ones pointed</td><td rowspan="1" colspan="1">1</td><td rowspan="1" colspan="1">small</td><td rowspan="1" colspan="1">no</td><td rowspan="1" colspan="1">no</td><td rowspan="1" colspan="1">small bulge</td><td rowspan="1" colspan="1">43–55</td><td rowspan="1" colspan="1">rectangular, 2</td><td rowspan="1" colspan="1">present</td></tr><tr><td rowspan="1" colspan="1"><italic><tp:taxon-name><tp:taxon-name-part taxon-name-part-type="genus" reg="Escaryus">E.</tp:taxon-name-part><tp:taxon-name-part taxon-name-part-type="species" reg="krivolutskiji">krivolutskiji</tp:taxon-name-part></tp:taxon-name></italic> Titova, 1973</td><td rowspan="1" colspan="1">deep</td><td rowspan="1" colspan="1">short and obtuse</td><td rowspan="1" colspan="1">1</td><td rowspan="1" colspan="1">large bulge</td><td rowspan="1" colspan="1">small bulge</td><td rowspan="1" colspan="1">large bulge</td><td rowspan="1" colspan="1">small bulge</td><td rowspan="1" colspan="1">45–49</td><td rowspan="1" colspan="1">trapezoid, ~ 1</td><td rowspan="1" colspan="1">present</td></tr><tr><td rowspan="1" colspan="1"><italic><tp:taxon-name><tp:taxon-name-part taxon-name-part-type="genus" reg="Escaryus">E.</tp:taxon-name-part><tp:taxon-name-part taxon-name-part-type="species" reg="molodovae">molodovae</tp:taxon-name-part></tp:taxon-name></italic> Titova, 1973</td><td rowspan="1" colspan="1">shallow</td><td rowspan="1" colspan="1">short and obtuse</td><td rowspan="1" colspan="1">1</td><td rowspan="1" colspan="1">small</td><td rowspan="1" colspan="1">small</td><td rowspan="1" colspan="1">small</td><td rowspan="1" colspan="1">large</td><td rowspan="1" colspan="1">35</td><td rowspan="1" colspan="1">trapezoid, ~ 1</td><td rowspan="1" colspan="1">present</td></tr><tr><td rowspan="1" colspan="1"><italic><tp:taxon-name><tp:taxon-name-part taxon-name-part-type="genus" reg="Escaryus">E.</tp:taxon-name-part><tp:taxon-name-part taxon-name-part-type="species" reg="perelae">perelae</tp:taxon-name-part></tp:taxon-name></italic> Titova, 1973</td><td rowspan="1" colspan="1">shallow</td><td rowspan="1" colspan="1">short and obtuse</td><td rowspan="1" colspan="1">1</td><td rowspan="1" colspan="1">small</td><td rowspan="1" colspan="1">no</td><td rowspan="1" colspan="1">small</td><td rowspan="1" colspan="1">large</td><td rowspan="1" colspan="1">39–43</td><td rowspan="1" colspan="1">trapezoid, &lt; 1</td><td rowspan="1" colspan="1">present</td></tr><tr><td rowspan="1" colspan="1"><italic><tp:taxon-name><tp:taxon-name-part taxon-name-part-type="genus" reg="Escaryus">E.</tp:taxon-name-part><tp:taxon-name-part taxon-name-part-type="species" reg="polygonatus">polygonatus</tp:taxon-name-part></tp:taxon-name></italic> Titova, 1973</td><td rowspan="1" colspan="1">deep</td><td rowspan="1" colspan="1">short and obtuse</td><td rowspan="1" colspan="1">1</td><td rowspan="1" colspan="1">small bulge</td><td rowspan="1" colspan="1">small bulge</td><td rowspan="1" colspan="1">small bulge</td><td rowspan="1" colspan="1">no</td><td rowspan="1" colspan="1">39</td><td rowspan="1" colspan="1">trapezoid, 1.5</td><td rowspan="1" colspan="1">present</td></tr><tr><td rowspan="1" colspan="1"><italic><tp:taxon-name><tp:taxon-name-part taxon-name-part-type="genus" reg="Escaryus">E.</tp:taxon-name-part><tp:taxon-name-part taxon-name-part-type="species" reg="retusidens">retusidens</tp:taxon-name-part></tp:taxon-name></italic> Attems, 1904</td><td rowspan="1" colspan="1">deep</td><td rowspan="1" colspan="1">long and obtuse</td><td rowspan="1" colspan="1">1</td><td rowspan="1" colspan="1">small</td><td rowspan="1" colspan="1">small</td><td rowspan="1" colspan="1">small</td><td rowspan="1" colspan="1">small bulge</td><td rowspan="1" colspan="1">49–55</td><td rowspan="1" colspan="1">trapezoid, ~ 1</td><td rowspan="1" colspan="1">absent</td></tr><tr><td rowspan="1" colspan="1"><italic><tp:taxon-name><tp:taxon-name-part taxon-name-part-type="genus" reg="Escaryus">E.</tp:taxon-name-part><tp:taxon-name-part taxon-name-part-type="species" reg="sachalinus">sachalinus</tp:taxon-name-part></tp:taxon-name></italic> Takakuwa, 1935</td><td rowspan="1" colspan="1">deep</td><td rowspan="1" colspan="1">short and obtuse</td><td rowspan="1" colspan="1">?</td><td rowspan="1" colspan="1">small</td><td rowspan="1" colspan="1">small</td><td rowspan="1" colspan="1">small</td><td rowspan="1" colspan="1">no</td><td rowspan="1" colspan="1">35–39</td><td rowspan="1" colspan="1">rectangular, 1.5</td><td rowspan="1" colspan="1">present</td></tr><tr><td rowspan="1" colspan="1"><italic><tp:taxon-name><tp:taxon-name-part taxon-name-part-type="genus" reg="Escaryus">E.</tp:taxon-name-part><tp:taxon-name-part taxon-name-part-type="species" reg="sibiricus">sibiricus</tp:taxon-name-part></tp:taxon-name></italic> Cook, 1899</td><td rowspan="1" colspan="1">shallow</td><td rowspan="1" colspan="1">middle denticles obtuse, lateral ones long and pointed</td><td rowspan="1" colspan="1">2</td><td rowspan="1" colspan="1">small bulge</td><td rowspan="1" colspan="1">no</td><td rowspan="1" colspan="1">no</td><td rowspan="1" colspan="1">no</td><td rowspan="1" colspan="1">49–51</td><td rowspan="1" colspan="1">rectangular, 2</td><td rowspan="1" colspan="1">absent</td></tr><tr><td rowspan="1" colspan="1"><italic><tp:taxon-name><tp:taxon-name-part taxon-name-part-type="genus" reg="Escaryus">E.</tp:taxon-name-part><tp:taxon-name-part taxon-name-part-type="species" reg="vitimicus">vitimicus</tp:taxon-name-part></tp:taxon-name></italic> Titova, 1973</td><td rowspan="1" colspan="1">shallow</td><td rowspan="1" colspan="1">long and obtuse</td><td rowspan="1" colspan="1">1</td><td rowspan="1" colspan="1">small bulge</td><td rowspan="1" colspan="1">small bulge</td><td rowspan="1" colspan="1">small bulge</td><td rowspan="1" colspan="1">small bulge</td><td rowspan="1" colspan="1">37</td><td rowspan="1" colspan="1">rectangular, 1.5</td><td rowspan="1" colspan="1">present</td></tr></tbody></table></table-wrap></tp:treatment-sec><ref-list><ref id="B104"><mixed-citation xmlns:xlink="http://www.w3.org/1999/xlink" xlink:type="simple"><person-group><name name-style="western"><surname>Titova</surname><given-names>LP</given-names></name></person-group> (<year>1973</year>) <article-title>New species of the genus <italic><tp:taxon-name><tp:taxon-name-part taxon-name-part-type="genus">Escaryus</tp:taxon-name-part></tp:taxon-name></italic> Cook et Collins (<tp:taxon-name><tp:taxon-name-part taxon-name-part-type="family">Schendylidae</tp:taxon-name-part></tp:taxon-name>, <tp:taxon-name><tp:taxon-name-part taxon-name-part-type="class">Chilopoda</tp:taxon-name-part></tp:taxon-name>).</article-title> In: <person-group><name name-style="western"><surname>Ghilarov</surname><given-names>MS</given-names></name></person-group> (<role>Ed.</role>) <issue-title>Ekologiya pochvennykh bespozvonochnykh.</issue-title><source>Nauka Publisher, Moscow</source>, <fpage>94</fpage>–<lpage>119</lpage>. [In Russian]</mixed-citation></ref></ref-list></tp:taxon-treatment>
