# Supplementary material for: ﻿An updated synthesis of the Geophilomorpha (Chilopoda) of Asian Russia
Source: Zookeys. 2024 Apr 23;1198:17–54. doi: 10.3897/zookeys.1198.119781 (PMC11061560; doi:10.3897/zookeys.1198.119781)
Supplement: XML Treatment for Escaryus chadaevae [file zookeys.1198.119781-treatment33.xml]

<!DOCTYPE tp:taxon-treatment
  PUBLIC "-//TaxonX//DTD Taxonomic Treatment Publishing DTD v0 20100105//EN" "tax-treatment-NSO.dtd">
<tp:taxon-treatment xmlns:tp="http://www.plazi.org/taxpub"><tp:treatment-meta><kwd-group><label>Taxon classification</label><kwd>
              <named-content content-type="kingdom">Animalia</named-content>
            </kwd><kwd>
              <named-content content-type="order">Geophilomorpha</named-content>
            </kwd><kwd>
              <named-content content-type="family">Schendylidae</named-content>
            </kwd></kwd-group><mixed-citation publication-type="journal"><person-group><name><surname>Dyachkov</surname><given-names>Yurii V.</given-names></name><name><surname>Bonato</surname><given-names>Lucio</given-names></name></person-group><article-title>﻿An updated synthesis of the <tp:taxon-name><tp:taxon-name-part taxon-name-part-type="order">Geophilomorpha</tp:taxon-name-part></tp:taxon-name> (<tp:taxon-name><tp:taxon-name-part taxon-name-part-type="class">Chilopoda</tp:taxon-name-part></tp:taxon-name>) of Asian Russia</article-title><source>Zookeys</source><day>23</day><month>04</month><year>2024</year><volume>1198</volume><fpage>17</fpage><lpage>54</lpage><pub-id pub-id-type="doi">10.3897/zookeys.1198.119781</pub-id></mixed-citation></tp:treatment-meta><tp:nomenclature><label>﻿25.</label><tp:taxon-name>
            <object-id xmlns:xlink="http://www.w3.org/1999/xlink" content-type="arpha" xlink:type="simple">19D3752C-976D-5623-9E84-187008AA40D7</object-id>
            <tp:taxon-name-part taxon-name-part-type="genus" reg="Escaryus">Escaryus</tp:taxon-name-part>
            <tp:taxon-name-part taxon-name-part-type="species" reg="chadaevae">chadaevae</tp:taxon-name-part>
          </tp:taxon-name><tp:taxon-authority>Titova, 1973</tp:taxon-authority><tp:nomenclature-citation-list><tp:nomenclature-citation><tp:taxon-name>
                <tp:taxon-name-part taxon-name-part-type="genus" reg="Escaryus">Escaryus</tp:taxon-name-part>
                <tp:taxon-name-part taxon-name-part-type="species" reg="chadaevae">chadaevae</tp:taxon-name-part>
              </tp:taxon-name><comment><xref ref-type="bibr" rid="B104">Titova 1973</xref>: 105.</comment></tp:nomenclature-citation><tp:nomenclature-citation><tp:taxon-name>
                <tp:taxon-name-part taxon-name-part-type="genus" reg="Escaryus">Escaryus</tp:taxon-name-part>
                <tp:taxon-name-part taxon-name-part-type="species" reg="chadaevae">chadaevae</tp:taxon-name-part>
              </tp:taxon-name><comment>– <xref ref-type="bibr" rid="B78">Rybalov 2002</xref>: 83; <xref ref-type="bibr" rid="B115">Vorobiova et al. 2002</xref>: 62; <xref ref-type="bibr" rid="B75">Poloczek et al. 2016</xref>: 117; <xref ref-type="bibr" rid="B113">Volkova 2016</xref>: 675; <xref ref-type="bibr" rid="B71">Nefediev et al. 2017c</xref>: 221; <xref ref-type="bibr" rid="B38">Dyachkov and Farzalieva 2023</xref>: 229.</comment></tp:nomenclature-citation></tp:nomenclature-citation-list></tp:nomenclature><tp:treatment-sec sec-type="Type localities" id="SECID0EP1AK"><title>Type localities.</title><p>Russia: Kemerovo oblast: “Prokopyevsky i Novokuznetsky r-ny” (<xref ref-type="bibr" rid="B104">Titova 1973</xref>) = Prokopyevsky, ca <named-content xmlns:xlink="http://www.w3.org/1999/xlink" content-type="dwc:verbatimCoordinates" xlink:type="simple"><named-content content-type="geo-json" specific-use="{&#34;type&#34;:&#34;Point&#34;,&#34;coordinates&#34;:[86.716667,53.883333]}" id="NCID0E31AK" xlink:type="simple">53°53'N, 86°43'E</named-content></named-content>, and Novokuznetsky, ca <named-content xmlns:xlink="http://www.w3.org/1999/xlink" content-type="dwc:verbatimCoordinates" xlink:type="simple"><named-content content-type="geo-json" specific-use="{&#34;type&#34;:&#34;Point&#34;,&#34;coordinates&#34;:[87.116667,53.750000]}" id="NCID0EE2AK" xlink:type="simple">53°45'N, 87°07'E</named-content></named-content>, districts.</p></tp:treatment-sec><tp:treatment-sec sec-type="Type series" id="SECID0EJ2AK"><title>Type series.</title><p><bold><italic>Holotype</italic></bold>: female. Paratypes: 10 specimens, including 5 males and 5 females. Deposited in <named-content xmlns:xlink="http://www.w3.org/1999/xlink" content-type="dwc:institutional_code" xlink:title="Zoological Museum of the Moscow State Universityy" xlink:href="http://grbio.org/institution/zoological-museum-moscow-lomonosov-state-university" xlink:type="simple">ZMMU</named-content> (S. Golovatch and A. Schileyko, pers. comm., 13.II.2023 and XII.2023).</p></tp:treatment-sec><tp:treatment-sec sec-type="diagnosis" id="SECID0EY2AK"><title>Diagnosis.</title><p>An <italic><tp:taxon-name><tp:taxon-name-part taxon-name-part-type="genus" reg="Escaryus">Escaryus</tp:taxon-name-part></tp:taxon-name></italic> species with body length reaching ≥ 1.5 cm; clypeus without plagulae; labral arc relatively shallow, with denticles short and obtuse; first maxillae with one pair of lappets; forcipular trochanteroprefemur and femur with small bulges, tibia with a large bulge, tarsungulum with a large basal denticle; 33–35 leg-bearing segments; metasternite of the ultimate leg-bearing segment trapezoid, distinctly wider than long; coxal pores only on the ventral side of coxopleura; anal pores absent.</p></tp:treatment-sec><tp:treatment-sec sec-type="distribution" id="SECID0EF3AK"><title>Distribution.</title><p>Western Siberia: Kemerovo oblast, Republic of Altai (<xref ref-type="bibr" rid="B104">Titova 1973</xref>; <xref ref-type="bibr" rid="B71">Nefediev et al. 2017c</xref>). Eastern Siberia: Krasnoyarsk krai (<xref ref-type="bibr" rid="B78">Rybalov 2002</xref>; <xref ref-type="bibr" rid="B115">Vorobiova et al. 2002</xref>). Outside Asian Russia: European Russia (Republic of Bashkortostan) (<xref ref-type="bibr" rid="B104">Titova 1973</xref>; <xref ref-type="bibr" rid="B113">Volkova 2016</xref>), and Northern Mongolia (<xref ref-type="bibr" rid="B75">Poloczek et al. 2016</xref>; <xref ref-type="bibr" rid="B38">Dyachkov and Farzalieva 2023</xref>).</p></tp:treatment-sec><ref-list><ref id="B104"><mixed-citation xmlns:xlink="http://www.w3.org/1999/xlink" xlink:type="simple"><person-group><name name-style="western"><surname>Titova</surname><given-names>LP</given-names></name></person-group> (<year>1973</year>) <article-title>New species of the genus <italic><tp:taxon-name><tp:taxon-name-part taxon-name-part-type="genus">Escaryus</tp:taxon-name-part></tp:taxon-name></italic> Cook et Collins (<tp:taxon-name><tp:taxon-name-part taxon-name-part-type="family">Schendylidae</tp:taxon-name-part></tp:taxon-name>, <tp:taxon-name><tp:taxon-name-part taxon-name-part-type="class">Chilopoda</tp:taxon-name-part></tp:taxon-name>).</article-title> In: <person-group><name name-style="western"><surname>Ghilarov</surname><given-names>MS</given-names></name></person-group> (<role>Ed.</role>) <issue-title>Ekologiya pochvennykh bespozvonochnykh.</issue-title><source>Nauka Publisher, Moscow</source>, <fpage>94</fpage>–<lpage>119</lpage>. [In Russian]</mixed-citation></ref><ref id="B78"><mixed-citation xmlns:xlink="http://www.w3.org/1999/xlink" xlink:type="simple"><person-group><name name-style="western"><surname>Rybalov</surname><given-names>LB</given-names></name></person-group> (<year>2002</year>) <article-title>Zonal and landscape changes in soil invertebrate populations in a near-Yenisei River region of middle Siberia and the role of temperature adaptations in the meridional (zonal) distribution of invertebrates.</article-title><source>Russian Entomological Journal</source><volume>11</volume>(<issue>1</issue>): <fpage>77</fpage>–<lpage>86</lpage>. [In Russian, with English summary]</mixed-citation></ref><ref id="B115"><mixed-citation xmlns:xlink="http://www.w3.org/1999/xlink" xlink:type="simple"><person-group><name name-style="western"><surname>Vorobiova</surname><given-names>IG</given-names></name><name name-style="western"><surname>Rybalov</surname><given-names>LB</given-names></name><name name-style="western"><surname>Rossolimo</surname><given-names>TE</given-names></name><name name-style="western"><surname>Zalesskaja</surname><given-names>NT</given-names></name></person-group> (<year>2002</year>) Zonal and landscape distribution of the myriapod fauna and populations (<tp:taxon-name><tp:taxon-name-part taxon-name-part-type="subphylum">Myriapoda</tp:taxon-name-part></tp:taxon-name>) in the Yenisei River basin. In: Izuchenie, sokhranenie i vosstanovlenie bioraznoobraziya ekosistem na Yeniseiskom ekologicheskom transekte: Zhivotnyi mir, etno-ekologicheskie issledovniya, 2. IEE RAS Publisher, Moscow, 60–71. [In Russian]</mixed-citation></ref><ref id="B75"><mixed-citation xmlns:xlink="http://www.w3.org/1999/xlink" xlink:type="simple"><person-group><name name-style="western"><surname>Poloczek</surname><given-names>A</given-names></name><name name-style="western"><surname>Pfeiffer</surname><given-names>M</given-names></name><name name-style="western"><surname>Schneider</surname><given-names>R</given-names></name><name name-style="western"><surname>Müchlenberg</surname><given-names>M</given-names></name></person-group> (<year>2016</year>) <article-title>The <tp:taxon-name><tp:taxon-name-part taxon-name-part-type="class">Chilopoda</tp:taxon-name-part></tp:taxon-name> (<tp:taxon-name><tp:taxon-name-part taxon-name-part-type="subphylum">Myriapoda</tp:taxon-name-part></tp:taxon-name>) of the Khentey-Mountain Range, Northern Mongolia. Communities of different forest-types under a varying fire regime.</article-title><source>European Journal of Soil Biology</source><volume>74</volume>: <fpage>114</fpage>–<lpage>120</lpage>. <ext-link xlink:href="10.1016/j.ejsobi.2016.04.004" ext-link-type="doi" xlink:type="simple">https://doi.org/10.1016/j.ejsobi.2016.04.004</ext-link></mixed-citation></ref><ref id="B113"><mixed-citation xmlns:xlink="http://www.w3.org/1999/xlink" xlink:type="simple"><person-group><name name-style="western"><surname>Volkova</surname><given-names>YuS</given-names></name></person-group> (<year>2016</year>) <article-title>An annotated catalogue of geophilomorph centipedes (<tp:taxon-name><tp:taxon-name-part taxon-name-part-type="class">Chilopoda</tp:taxon-name-part></tp:taxon-name>, <tp:taxon-name><tp:taxon-name-part taxon-name-part-type="order">Geophilomorpha</tp:taxon-name-part></tp:taxon-name>) from the European part of Russia.</article-title><source>Zoologicheskii Zhurnal</source><volume>95</volume>(<issue>6</issue>): <fpage>669</fpage>–<lpage>678</lpage>. [In Russian, with English summary] <ext-link xlink:href="10.1134/S0013873816040138" ext-link-type="doi" xlink:type="simple">https://doi.org/10.1134/S0013873816040138</ext-link></mixed-citation></ref><ref id="B71"><mixed-citation xmlns:xlink="http://www.w3.org/1999/xlink" xlink:type="simple"><person-group><name name-style="western"><surname>Nefediev</surname><given-names>PS</given-names></name><name name-style="western"><surname>Farzalieva</surname><given-names>GS</given-names></name><name name-style="western"><surname>Tuf</surname><given-names>IH</given-names></name></person-group> (<year>2017c</year>) <article-title>A preliminary review of the centipede fauna of the Altai State Nature Biosphere Reserve, southwestern Siberia, Russia (<tp:taxon-name><tp:taxon-name-part taxon-name-part-type="class">Chilopoda</tp:taxon-name-part></tp:taxon-name>: <tp:taxon-name><tp:taxon-name-part taxon-name-part-type="order">Lithobiomorpha</tp:taxon-name-part></tp:taxon-name>, <tp:taxon-name><tp:taxon-name-part taxon-name-part-type="order">Geophilomorpha</tp:taxon-name-part></tp:taxon-name>).</article-title><source><tp:taxon-name><tp:taxon-name-part taxon-name-part-type="phylum">Arthropoda</tp:taxon-name-part></tp:taxon-name> Selecta</source><volume>26</volume>(<issue>3</issue>): <fpage>217</fpage>–<lpage>224</lpage>. <ext-link xlink:href="10.15298/arthsel.26.3.02" ext-link-type="doi" xlink:type="simple">https://doi.org/10.15298/arthsel.26.3.02</ext-link></mixed-citation></ref><ref id="B38"><mixed-citation xmlns:xlink="http://www.w3.org/1999/xlink" xlink:type="simple"><person-group><name name-style="western"><surname>Dyachkov</surname><given-names>YuV</given-names></name><name name-style="western"><surname>Farzalieva</surname><given-names>GS</given-names></name></person-group> (<year>2023</year>) <article-title>An annotated checklist of <tp:taxon-name><tp:taxon-name-part taxon-name-part-type="class">Chilopoda</tp:taxon-name-part></tp:taxon-name> from Mongolia.</article-title><source>Ecologica Montenegrina</source><volume>64</volume>: <fpage>221</fpage>–<lpage>241</lpage>. <ext-link xlink:href="10.37828/em.2023.64.7" ext-link-type="doi" xlink:type="simple">https://doi.org/10.37828/em.2023.64.7</ext-link></mixed-citation></ref></ref-list></tp:taxon-treatment>
