# Supplementary material for: ﻿An updated synthesis of the Geophilomorpha (Chilopoda) of Asian Russia
Source: Zookeys. 2024 Apr 23;1198:17–54. doi: 10.3897/zookeys.1198.119781 (PMC11061560; doi:10.3897/zookeys.1198.119781)
Supplement: XML Treatment for Escaryus chichibuensis [file zookeys.1198.119781-treatment34.xml]

<!DOCTYPE tp:taxon-treatment
  PUBLIC "-//TaxonX//DTD Taxonomic Treatment Publishing DTD v0 20100105//EN" "tax-treatment-NSO.dtd">
<tp:taxon-treatment xmlns:tp="http://www.plazi.org/taxpub"><tp:treatment-meta><kwd-group><label>Taxon classification</label><kwd>
              <named-content content-type="kingdom">Animalia</named-content>
            </kwd><kwd>
              <named-content content-type="order">Geophilomorpha</named-content>
            </kwd><kwd>
              <named-content content-type="family">Schendylidae</named-content>
            </kwd></kwd-group><mixed-citation publication-type="journal"><person-group><name><surname>Dyachkov</surname><given-names>Yurii V.</given-names></name><name><surname>Bonato</surname><given-names>Lucio</given-names></name></person-group><article-title>﻿An updated synthesis of the <tp:taxon-name><tp:taxon-name-part taxon-name-part-type="order">Geophilomorpha</tp:taxon-name-part></tp:taxon-name> (<tp:taxon-name><tp:taxon-name-part taxon-name-part-type="class">Chilopoda</tp:taxon-name-part></tp:taxon-name>) of Asian Russia</article-title><source>Zookeys</source><day>23</day><month>04</month><year>2024</year><volume>1198</volume><fpage>17</fpage><lpage>54</lpage><pub-id pub-id-type="doi">10.3897/zookeys.1198.119781</pub-id></mixed-citation></tp:treatment-meta><tp:nomenclature><label>﻿26.</label><tp:taxon-name>
            <object-id xmlns:xlink="http://www.w3.org/1999/xlink" content-type="arpha" xlink:type="simple">671C9862-852C-5031-8250-26C17DDDAC7D</object-id>
            <tp:taxon-name-part taxon-name-part-type="genus" reg="Escaryus">Escaryus</tp:taxon-name-part>
            <tp:taxon-name-part taxon-name-part-type="species" reg="chichibuensis">chichibuensis</tp:taxon-name-part>
          </tp:taxon-name><tp:taxon-authority>Shinohara, 1955 *</tp:taxon-authority><tp:nomenclature-citation-list><tp:nomenclature-citation><tp:taxon-name>
                <tp:taxon-name-part taxon-name-part-type="genus" reg="Escaryus">Escaryus</tp:taxon-name-part>
                <tp:taxon-name-part taxon-name-part-type="species" reg="chichibuensis">chichibuensis</tp:taxon-name-part>
              </tp:taxon-name><comment><xref ref-type="bibr" rid="B81">Shinohara 1955</xref>: 59.</comment></tp:nomenclature-citation><tp:nomenclature-citation><tp:taxon-name>
                <tp:taxon-name-part taxon-name-part-type="genus" reg="Escaryus">Escaryus</tp:taxon-name-part>
                <tp:taxon-name-part taxon-name-part-type="species" reg="chichibuensis">chichibuensis</tp:taxon-name-part>
              </tp:taxon-name><comment>– <xref ref-type="bibr" rid="B104">Titova 1973</xref>: 114; <xref ref-type="bibr" rid="B59">Kurcheva 1977</xref>: 45.</comment></tp:nomenclature-citation></tp:nomenclature-citation-list></tp:nomenclature><tp:treatment-sec sec-type="Type localities" id="SECID0EV6AK"><title>Type localities.</title><p>Japan: Honshu: Saitama Prefecture: “Chichibu (Mt. Kumotori, Kasatori pass, Mt. Kobushi, Kabagoya-ato, Karisaka pass, Jumonji pass, Mt. Shiraiwa, Mt. Mae-Shiraiwa” (<xref ref-type="bibr" rid="B81">Shinohara 1955</xref>).</p></tp:treatment-sec><tp:treatment-sec sec-type="Type series" id="SECID0E66AK"><title>Type series.</title><p><bold><italic>Syntypes</italic></bold>: unknown number of specimens, both sexes. Depository unknown.</p></tp:treatment-sec><tp:treatment-sec sec-type="diagnosis" id="SECID0EKABK"><title>Diagnosis.</title><p>An <italic><tp:taxon-name><tp:taxon-name-part taxon-name-part-type="genus" reg="Escaryus">Escaryus</tp:taxon-name-part></tp:taxon-name></italic> species with body length reaching ≥ 2 cm; clypeus with small plagulae; labral arc relatively shallow, with denticles short and obtuse; first maxillae with one pair of lappets; forcipular trochanteroprefemur, femur, and tibia with small bulges, tarsungulum without bulge; 35–39 leg-bearing segments; metasternites with relatively sparse setae; metasternite of the ultimate leg-bearing segment trapezoid, approximately as long as wide; coxal pores on both ventral and lateral sides of coxopleura; anal pores present.</p></tp:treatment-sec><tp:treatment-sec sec-type="distribution" id="SECID0EXABK"><title>Distribution.</title><p>Far East: Sakhalin oblast (Kuril Islands: Kunashir and Shikotan) (<xref ref-type="bibr" rid="B104">Titova 1973</xref>; <xref ref-type="bibr" rid="B59">Kurcheva 1977</xref>). Outside Asian Russia: Japan (<xref ref-type="bibr" rid="B81">Shinohara 1955</xref>).</p></tp:treatment-sec><ref-list><ref id="B81"><mixed-citation xmlns:xlink="http://www.w3.org/1999/xlink" xlink:type="simple"><person-group><name name-style="western"><surname>Shinohara</surname><given-names>K</given-names></name></person-group> (<year>1955</year>) <article-title>On the chilopods at the Chichibu Mountains.</article-title><source>Bulletin of the Chichibu Museum of Natural History</source><volume>6</volume>: <fpage>54</fpage>–<lpage>62</lpage>.</mixed-citation></ref><ref id="B104"><mixed-citation xmlns:xlink="http://www.w3.org/1999/xlink" xlink:type="simple"><person-group><name name-style="western"><surname>Titova</surname><given-names>LP</given-names></name></person-group> (<year>1973</year>) <article-title>New species of the genus <italic><tp:taxon-name><tp:taxon-name-part taxon-name-part-type="genus">Escaryus</tp:taxon-name-part></tp:taxon-name></italic> Cook et Collins (<tp:taxon-name><tp:taxon-name-part taxon-name-part-type="family">Schendylidae</tp:taxon-name-part></tp:taxon-name>, <tp:taxon-name><tp:taxon-name-part taxon-name-part-type="class">Chilopoda</tp:taxon-name-part></tp:taxon-name>).</article-title> In: <person-group><name name-style="western"><surname>Ghilarov</surname><given-names>MS</given-names></name></person-group> (<role>Ed.</role>) <issue-title>Ekologiya pochvennykh bespozvonochnykh.</issue-title><source>Nauka Publisher, Moscow</source>, <fpage>94</fpage>–<lpage>119</lpage>. [In Russian]</mixed-citation></ref><ref id="B59"><mixed-citation xmlns:xlink="http://www.w3.org/1999/xlink" xlink:type="simple"><person-group><name name-style="western"><surname>Kurcheva</surname><given-names>GF</given-names></name></person-group> (<year>1977</year>) <source>Soil invertebrates of Soviet Far East.</source><publisher-name>Nauka Publisher</publisher-name>, <publisher-loc>Moscow</publisher-loc>, <size units="page">132 pp</size>. [In Russian]</mixed-citation></ref></ref-list></tp:taxon-treatment>
