# Supplementary material for: ﻿An updated synthesis of the Geophilomorpha (Chilopoda) of Asian Russia
Source: Zookeys. 2024 Apr 23;1198:17–54. doi: 10.3897/zookeys.1198.119781 (PMC11061560; doi:10.3897/zookeys.1198.119781)
Supplement: XML Treatment for Escaryus japonicus [file zookeys.1198.119781-treatment37.xml]

<!DOCTYPE tp:taxon-treatment
  PUBLIC "-//TaxonX//DTD Taxonomic Treatment Publishing DTD v0 20100105//EN" "tax-treatment-NSO.dtd">
<tp:taxon-treatment xmlns:tp="http://www.plazi.org/taxpub"><tp:treatment-meta><kwd-group><label>Taxon classification</label><kwd>
              <named-content content-type="kingdom">Animalia</named-content>
            </kwd><kwd>
              <named-content content-type="order">Geophilomorpha</named-content>
            </kwd><kwd>
              <named-content content-type="family">Schendylidae</named-content>
            </kwd></kwd-group><mixed-citation publication-type="journal"><person-group><name><surname>Dyachkov</surname><given-names>Yurii V.</given-names></name><name><surname>Bonato</surname><given-names>Lucio</given-names></name></person-group><article-title>﻿An updated synthesis of the <tp:taxon-name><tp:taxon-name-part taxon-name-part-type="order">Geophilomorpha</tp:taxon-name-part></tp:taxon-name> (<tp:taxon-name><tp:taxon-name-part taxon-name-part-type="class">Chilopoda</tp:taxon-name-part></tp:taxon-name>) of Asian Russia</article-title><source>Zookeys</source><day>23</day><month>04</month><year>2024</year><volume>1198</volume><fpage>17</fpage><lpage>54</lpage><pub-id pub-id-type="doi">10.3897/zookeys.1198.119781</pub-id></mixed-citation></tp:treatment-meta><tp:nomenclature><label>﻿29.</label><tp:taxon-name>
            <object-id xmlns:xlink="http://www.w3.org/1999/xlink" content-type="arpha" xlink:type="simple">0C851E06-C66A-5E68-B086-66CDCF38DC74</object-id>
            <tp:taxon-name-part taxon-name-part-type="genus" reg="Escaryus">Escaryus</tp:taxon-name-part>
            <tp:taxon-name-part taxon-name-part-type="species" reg="japonicus">japonicus</tp:taxon-name-part>
          </tp:taxon-name><tp:taxon-authority>Attems, 1927 *</tp:taxon-authority><tp:nomenclature-citation-list><tp:nomenclature-citation><tp:taxon-name>
                <tp:taxon-name-part taxon-name-part-type="genus" reg="Escaryus">Escaryus</tp:taxon-name-part>
                <tp:taxon-name-part taxon-name-part-type="species" reg="japonicus">japonicus</tp:taxon-name-part>
              </tp:taxon-name><comment><xref ref-type="bibr" rid="B6">Attems 1927</xref>: 299.</comment></tp:nomenclature-citation><tp:nomenclature-citation><tp:taxon-name>
                <tp:taxon-name-part taxon-name-part-type="genus" reg="Escaryus">Escaryus</tp:taxon-name-part>
                <tp:taxon-name-part taxon-name-part-type="species" reg="japonicus">japonicus</tp:taxon-name-part>
              </tp:taxon-name><comment>– <xref ref-type="bibr" rid="B7">Attems 1929</xref>: 96; <xref ref-type="bibr" rid="B22">Byzova and Chadaeva 1965</xref>: 333; <xref ref-type="bibr" rid="B82">Shinohara 1972</xref>: 66; <xref ref-type="bibr" rid="B102">Titova 1969</xref>: 165; <xref ref-type="bibr" rid="B103">1972</xref>: 135; <xref ref-type="bibr" rid="B104">1973</xref>: 113; <xref ref-type="bibr" rid="B52">Ghilarov and Perel 1973</xref>: 46; <xref ref-type="bibr" rid="B65">Molodova 1973</xref>: 67; <xref ref-type="bibr" rid="B1">Alekseeva 1974</xref>: 8; <xref ref-type="bibr" rid="B59">Kurcheva 1977</xref>: 45; <xref ref-type="bibr" rid="B63">Markelov and Mineeva 1981</xref>: 130; <xref ref-type="bibr" rid="B48">Ganin 1997</xref>: 105, 109, 112, 114, 121, 124, 126, 129, 134, 141; <xref ref-type="bibr" rid="B49">2006</xref>: 501; <xref ref-type="bibr" rid="B114">Vorobiova 1999</xref>: 33; <xref ref-type="bibr" rid="B45">Farzalieva 2008</xref>: 67; <xref ref-type="bibr" rid="B113">Volkova 2016</xref>: 676; <xref ref-type="bibr" rid="B31">Dyachkov 2017</xref>: 454; <xref ref-type="bibr" rid="B69">Nefediev et al. 2017a</xref>: 11; <xref ref-type="bibr" rid="B71">2017c</xref>: 222; <xref ref-type="bibr" rid="B40">Dyachkov and Tuf 2018</xref>: 296; <xref ref-type="bibr" rid="B68">Nefediev 2019</xref>: 25; <xref ref-type="bibr" rid="B38">Dyachkov and Farzalieva 2023</xref>: 229.</comment></tp:nomenclature-citation></tp:nomenclature-citation-list></tp:nomenclature><tp:treatment-sec sec-type="type locality" id="SECID0EYPBK"><title>Type locality.</title><p>Japan: Hokkaido: “Todohokhe” (<xref ref-type="bibr" rid="B6">Attems 1927</xref>).</p></tp:treatment-sec><tp:treatment-sec sec-type="Type series" id="SECID0ECQBK"><title>Type series.</title><p><bold><italic>Syntypes</italic></bold>: 2 specimens, including a male and a juvenile. Deposited in <named-content xmlns:xlink="http://www.w3.org/1999/xlink" content-type="dwc:institutional_code" xlink:title="Natural History Museum Vienna" xlink:href="http://grbio.org/institution/naturhistorisches-museum-wien-0" xlink:type="simple">NHMW</named-content> (<xref ref-type="bibr" rid="B55">Ilie et al. 2009</xref>).</p></tp:treatment-sec><tp:treatment-sec sec-type="diagnosis" id="SECID0EVQBK"><title>Diagnosis.</title><p>An <italic><tp:taxon-name><tp:taxon-name-part taxon-name-part-type="genus" reg="Escaryus">Escaryus</tp:taxon-name-part></tp:taxon-name></italic> species with body length reaching ≥ 4.3 cm; clypeus with large plagulae; labral arc relatively shallow, with denticles long and obtuse; first maxillae with one pair of lappets; forcipular trochanteroprefemur with a small distal denticle, all other articles with very small bulges; 43–55 leg-bearing segments; metasternites with relatively sparse setae; metasternite of the ultimate leg-bearing segment rectangular, ~ 2× as long as wide; coxal pores of similar size, on both ventral and lateral sides of coxopleura; anal pores present.</p></tp:treatment-sec><tp:treatment-sec sec-type="distribution" id="SECID0ECRBK"><title>Distribution.</title><p>Western Siberia: Sverdlovsk, Chelyabinsk, Tomsk, and Kemerovo oblasts, republics of Altai and Khakassia (<xref ref-type="bibr" rid="B22">Byzova and Chadaeva 1965</xref>; <xref ref-type="bibr" rid="B103">Titova 1972</xref>, <xref ref-type="bibr" rid="B104">1973</xref>; <xref ref-type="bibr" rid="B45">Farzalieva 2008</xref>; <xref ref-type="bibr" rid="B31">Dyachkov 2017</xref>; <xref ref-type="bibr" rid="B69">Nefediev et al. 2017a</xref>, <xref ref-type="bibr" rid="B71">2017c</xref>; <xref ref-type="bibr" rid="B68">Nefediev 2019</xref>). Eastern Siberia: Republic of Buryatia and Krasnoyarsk krai (<xref ref-type="bibr" rid="B1">Alekseeva 1974</xref>; <xref ref-type="bibr" rid="B104">Titova 1973</xref>; <xref ref-type="bibr" rid="B114">Vorobiova 1999</xref>), Magadan oblast (<xref ref-type="bibr" rid="B9">Berman and Leirikh 2019</xref>). Far East: Amur oblast, Maritime and Khabarovsk krais, Sakhalin oblast (Sakhalin Isl.) (<xref ref-type="bibr" rid="B104">Titova 1973</xref>; <xref ref-type="bibr" rid="B52">Ghilarov and Perel 1973</xref>; <xref ref-type="bibr" rid="B65">Molodova 1973</xref>; <xref ref-type="bibr" rid="B59">Kurcheva 1977</xref>; <xref ref-type="bibr" rid="B63">Markelov and Mineeva 1981</xref>; <xref ref-type="bibr" rid="B48">Ganin 1997</xref>, <xref ref-type="bibr" rid="B49">2006</xref>). Outside Asian Russia: European Russia (<xref ref-type="bibr" rid="B104">Titova 1973</xref>; <xref ref-type="bibr" rid="B45">Farzalieva 2008</xref>; <xref ref-type="bibr" rid="B113">Volkova 2016</xref>), eastern Kazakhstan (<xref ref-type="bibr" rid="B40">Dyachkov and Tuf 2018</xref>), Mongolia (<xref ref-type="bibr" rid="B38">Dyachkov and Farzalieva 2023</xref>), Northern China (<xref ref-type="bibr" rid="B100">Takakuwa and Takashima 1949</xref>), and Japan (<xref ref-type="bibr" rid="B6">Attems 1927</xref>).</p></tp:treatment-sec><tp:treatment-sec sec-type="remarks" id="SECID0EQUBK"><title>Remarks.</title><p>The record from the Krasnoyarsk krai by <xref ref-type="bibr" rid="B114">Vorobiova (1999)</xref> was questioned by <xref ref-type="bibr" rid="B69">Nefediev et al. (2017a)</xref>.</p></tp:treatment-sec><ref-list><ref id="B6"><mixed-citation xmlns:xlink="http://www.w3.org/1999/xlink" xlink:type="simple"><person-group><name name-style="western"><surname>Attems</surname><given-names>C</given-names></name></person-group> (<year>1927</year>) <article-title>Neue Chilopoden.</article-title><source>Zoologischer Anzeiger</source><volume>72</volume>: <fpage>291</fpage>–<lpage>305</lpage>.</mixed-citation></ref><ref id="B7"><mixed-citation xmlns:xlink="http://www.w3.org/1999/xlink" xlink:type="simple"><person-group><name name-style="western"><surname>Attems</surname><given-names>C</given-names></name></person-group> (<year>1929</year>) <article-title><tp:taxon-name><tp:taxon-name-part taxon-name-part-type="subphylum">Myriapoda</tp:taxon-name-part></tp:taxon-name>. 1. <tp:taxon-name><tp:taxon-name-part taxon-name-part-type="order">Geophilomorpha</tp:taxon-name-part></tp:taxon-name>.</article-title><source>Das Tierreich</source><volume>52</volume>: <fpage>1</fpage>–<lpage>388</lpage>. <ext-link xlink:href="10.1515/9783111430638" ext-link-type="doi" xlink:type="simple">https://doi.org/10.1515/9783111430638</ext-link></mixed-citation></ref><ref id="B22"><mixed-citation xmlns:xlink="http://www.w3.org/1999/xlink" xlink:type="simple"><person-group><name name-style="western"><surname>Byzova</surname><given-names>YuB</given-names></name><name name-style="western"><surname>Chadaeva</surname><given-names>ZV</given-names></name></person-group> (<year>1965</year>) <article-title>A comparative characteristic of the soil fauna of various associations in the <italic><tp:taxon-name><tp:taxon-name-part taxon-name-part-type="genus">Abies</tp:taxon-name-part><tp:taxon-name-part taxon-name-part-type="species">sibirica</tp:taxon-name-part></tp:taxon-name></italic> forest (Kemerovo oblast).</article-title><source>Zoologicheskii Zhurnal</source><volume>44</volume>(<issue>3</issue>): <fpage>331</fpage>–<lpage>339</lpage>. [In Russian, with English summary]</mixed-citation></ref><ref id="B82"><mixed-citation xmlns:xlink="http://www.w3.org/1999/xlink" xlink:type="simple"><person-group><name name-style="western"><surname>Shinohara</surname><given-names>K</given-names></name></person-group> (<year>1972</year>) <article-title>Some Chilopods of the Hidaka Mountain Range in Hokkaido, Northern Japan.</article-title><source>Memoirs of the National Science Museum, Tokyo</source><volume>5</volume>: <fpage>65</fpage>–<lpage>73</lpage>.</mixed-citation></ref><ref id="B102"><mixed-citation xmlns:xlink="http://www.w3.org/1999/xlink" xlink:type="simple"><person-group><name name-style="western"><surname>Titova</surname><given-names>LP</given-names></name></person-group> (<year>1969</year>) <article-title>Geophilids of the USSR fauna and news in the distribution of the fam. <tp:taxon-name><tp:taxon-name-part taxon-name-part-type="family">Mecistocephalidae</tp:taxon-name-part></tp:taxon-name>.</article-title> In: <person-group><name name-style="western"><surname>Aleinikova</surname><given-names>MM</given-names></name></person-group> (<role>Ed.</role>) <issue-title>Problems of soil zoology.</issue-title><source>Materials of the 3<sup>th</sup> All-Union Conference, Kazan. Nauka Publisher, Moscow</source>, <fpage>165</fpage>–<lpage>166</lpage>. [In Russian]</mixed-citation></ref><ref id="B103"><mixed-citation xmlns:xlink="http://www.w3.org/1999/xlink" xlink:type="simple"><person-group><name name-style="western"><surname>Titova</surname><given-names>LP</given-names></name></person-group> (<year>1972</year>) <article-title>Pattern of the distribution of the genus <italic><tp:taxon-name><tp:taxon-name-part taxon-name-part-type="genus">Escaryus</tp:taxon-name-part></tp:taxon-name></italic> (<tp:taxon-name><tp:taxon-name-part taxon-name-part-type="class">Chilopoda</tp:taxon-name-part></tp:taxon-name>) in the USSR.</article-title> In: <person-group><name name-style="western"><surname>Ghilarov</surname><given-names>MS</given-names></name></person-group> (<role>Ed.</role>) <issue-title>Problemy pochvennoi zoologii.</issue-title><source>Materials of the 4<sup>th</sup> All-Union Conference. Baku, 1972. Nauka Publisher, Moscow</source>, <fpage>135</fpage>–<lpage>136</lpage>. [In Russian]</mixed-citation></ref><ref id="B104"><mixed-citation xmlns:xlink="http://www.w3.org/1999/xlink" xlink:type="simple"><person-group><name name-style="western"><surname>Titova</surname><given-names>LP</given-names></name></person-group> (<year>1973</year>) <article-title>New species of the genus <italic><tp:taxon-name><tp:taxon-name-part taxon-name-part-type="genus">Escaryus</tp:taxon-name-part></tp:taxon-name></italic> Cook et Collins (<tp:taxon-name><tp:taxon-name-part taxon-name-part-type="family">Schendylidae</tp:taxon-name-part></tp:taxon-name>, <tp:taxon-name><tp:taxon-name-part taxon-name-part-type="class">Chilopoda</tp:taxon-name-part></tp:taxon-name>).</article-title> In: <person-group><name name-style="western"><surname>Ghilarov</surname><given-names>MS</given-names></name></person-group> (<role>Ed.</role>) <issue-title>Ekologiya pochvennykh bespozvonochnykh.</issue-title><source>Nauka Publisher, Moscow</source>, <fpage>94</fpage>–<lpage>119</lpage>. [In Russian]</mixed-citation></ref><ref id="B52"><mixed-citation xmlns:xlink="http://www.w3.org/1999/xlink" xlink:type="simple"><person-group><name name-style="western"><surname>Ghilarov</surname><given-names>MS</given-names></name><name name-style="western"><surname>Perel</surname><given-names>TS</given-names></name></person-group> (<year>1973</year>) <article-title>Complexes of soil invertebrates of coniferous-deciduous forests of Far East as indicator of soil type.</article-title> In: <person-group><name name-style="western"><surname>Ghilarov</surname><given-names>MS</given-names></name></person-group> (<role>Ed.</role>) <issue-title>Ekologiya pochvennykh bespozvonochnykh.</issue-title><source>Nauka Publisher, Moscow</source>, <fpage>40</fpage>–<lpage>59</lpage>. [In Russian]</mixed-citation></ref><ref id="B65"><mixed-citation xmlns:xlink="http://www.w3.org/1999/xlink" xlink:type="simple"><person-group><name name-style="western"><surname>Molodova</surname><given-names>LP</given-names></name></person-group> (<year>1973</year>) <article-title>Fauna of soil invertebrates of southern Sakhalin.</article-title> In: <person-group><name name-style="western"><surname>Ghilarov</surname><given-names>MS</given-names></name></person-group> (<role>Ed.</role>) <issue-title>Ekologiya pochvennykh bespozvonochnykh.</issue-title><source>Nauka Publisher, Moscow</source>, <fpage>60</fpage>–<lpage>74</lpage>. [In Russian]</mixed-citation></ref><ref id="B1"><mixed-citation xmlns:xlink="http://www.w3.org/1999/xlink" xlink:type="simple"><person-group><name name-style="western"><surname>Alekseeva</surname><given-names>EE</given-names></name></person-group> (<year>1974</year>) Soil mesofauna of steppes and forests in western Transbaikalia. Autoreferate of PhD Thesis. Moscow, 20 pp. [In Russian]</mixed-citation></ref><ref id="B59"><mixed-citation xmlns:xlink="http://www.w3.org/1999/xlink" xlink:type="simple"><person-group><name name-style="western"><surname>Kurcheva</surname><given-names>GF</given-names></name></person-group> (<year>1977</year>) <source>Soil invertebrates of Soviet Far East.</source><publisher-name>Nauka Publisher</publisher-name>, <publisher-loc>Moscow</publisher-loc>, <size units="page">132 pp</size>. [In Russian]</mixed-citation></ref><ref id="B63"><mixed-citation xmlns:xlink="http://www.w3.org/1999/xlink" xlink:type="simple"><person-group><name name-style="western"><surname>Markelov</surname><given-names>AV</given-names></name><name name-style="western"><surname>Mineeva</surname><given-names>NY</given-names></name></person-group> (<year>1981</year>) Features of the formation of complexes of geophilomorph centipedes in the subzone of pine-broad-leaved forests (Sikhote-Alin). Problemy pochvennoi zoologii. Materials of the VII All-Union Conference. Kiev, 129–130. [In Russian]</mixed-citation></ref><ref id="B48"><mixed-citation xmlns:xlink="http://www.w3.org/1999/xlink" xlink:type="simple"><person-group><name name-style="western"><surname>Ganin</surname><given-names>GN</given-names></name></person-group> (<year>1997</year>) <source>Soil Invertebrates of the Ussuri Taiga.</source><publisher-name>Dalnauka</publisher-name>, <publisher-loc>Vladivostok-Khabarovsk</publisher-loc>, <size units="page">160 pp</size>. [In Russian, with English summary]</mixed-citation></ref><ref id="B49"><mixed-citation xmlns:xlink="http://www.w3.org/1999/xlink" xlink:type="simple"><person-group><name name-style="western"><surname>Ganin</surname><given-names>GN</given-names></name></person-group> (<year>2006</year>) <article-title>Some rules of soil invertebrate community organization (by the Example of Amur Basin Mesofauna).</article-title><source>Biology Bulletin of the Russian Academy of Sciences</source><volume>33</volume>(<issue>5</issue>): <fpage>498</fpage>–<lpage>507</lpage>. <ext-link xlink:href="10.1134/S1062359006050128" ext-link-type="doi" xlink:type="simple">https://doi.org/10.1134/S1062359006050128</ext-link> [In Russian, with English summary]</mixed-citation></ref><ref id="B114"><mixed-citation xmlns:xlink="http://www.w3.org/1999/xlink" xlink:type="simple"><person-group><name name-style="western"><surname>Vorobiova</surname><given-names>IG</given-names></name></person-group> (<year>1999</year>) <article-title>Ecological and faunistic characteristics of myriapod populations in the mid-flow region of Yenissei River.</article-title> In: <person-group><name name-style="western"><surname>Striganova</surname><given-names>BR</given-names></name></person-group> (<role>Ed.</role>) <issue-title>Problemy pochvennoi zoologii.</issue-title><source>Materialy II (XII) Vserossiiskogo soveshchaniya po pochvennoi zoologii. KMK Press, Moscow</source>, <fpage>33</fpage>–<lpage>34</lpage>. [In Russian]</mixed-citation></ref><ref id="B45"><mixed-citation xmlns:xlink="http://www.w3.org/1999/xlink" xlink:type="simple"><person-group><name name-style="western"><surname>Farzalieva</surname><given-names>GSh</given-names></name></person-group> (<year>2008</year>) <source>The fauna and chorology of <tp:taxon-name><tp:taxon-name-part taxon-name-part-type="subphylum">Myriapoda</tp:taxon-name-part></tp:taxon-name> from the Urals and Cisuralia. PhD Thesis.</source><publisher-name>Perm State University</publisher-name>, <publisher-loc>Perm</publisher-loc>, <size units="page">189 pp</size>. [In Russian]</mixed-citation></ref><ref id="B113"><mixed-citation xmlns:xlink="http://www.w3.org/1999/xlink" xlink:type="simple"><person-group><name name-style="western"><surname>Volkova</surname><given-names>YuS</given-names></name></person-group> (<year>2016</year>) <article-title>An annotated catalogue of geophilomorph centipedes (<tp:taxon-name><tp:taxon-name-part taxon-name-part-type="class">Chilopoda</tp:taxon-name-part></tp:taxon-name>, <tp:taxon-name><tp:taxon-name-part taxon-name-part-type="order">Geophilomorpha</tp:taxon-name-part></tp:taxon-name>) from the European part of Russia.</article-title><source>Zoologicheskii Zhurnal</source><volume>95</volume>(<issue>6</issue>): <fpage>669</fpage>–<lpage>678</lpage>. [In Russian, with English summary] <ext-link xlink:href="10.1134/S0013873816040138" ext-link-type="doi" xlink:type="simple">https://doi.org/10.1134/S0013873816040138</ext-link></mixed-citation></ref><ref id="B31"><mixed-citation xmlns:xlink="http://www.w3.org/1999/xlink" xlink:type="simple"><person-group><name name-style="western"><surname>Dyachkov</surname><given-names>YuV</given-names></name></person-group> (<year>2017</year>) <article-title>The first data on centipede (<tp:taxon-name><tp:taxon-name-part taxon-name-part-type="class">Chilopoda</tp:taxon-name-part></tp:taxon-name>: <tp:taxon-name><tp:taxon-name-part taxon-name-part-type="order">Geophilomorpha</tp:taxon-name-part></tp:taxon-name>; <tp:taxon-name><tp:taxon-name-part taxon-name-part-type="order">Lithobiomorpha</tp:taxon-name-part></tp:taxon-name>) fauna of the Katunskiy Biosphere State Nature Reserve, Altai Mts.</article-title><source>Ukrainian Journal of Ecology</source><volume>7</volume>(<issue>4</issue>): <fpage>453</fpage>–<lpage>456</lpage>. <ext-link xlink:href="10.15421/2017_141" ext-link-type="doi" xlink:type="simple">https://doi.org/10.15421/2017_141</ext-link> [in Russian, with English summary]</mixed-citation></ref><ref id="B69"><mixed-citation xmlns:xlink="http://www.w3.org/1999/xlink" xlink:type="simple"><person-group><name name-style="western"><surname>Nefediev</surname><given-names>PS</given-names></name><name name-style="western"><surname>Tuf</surname><given-names>IH</given-names></name><name name-style="western"><surname>Farzalieva</surname><given-names>GS</given-names></name></person-group> (<year>2017a</year>) <article-title>Centipedes from urban areas in southwestern Siberia, Russia (<tp:taxon-name><tp:taxon-name-part taxon-name-part-type="class">Chilopoda</tp:taxon-name-part></tp:taxon-name>). Part 2. <tp:taxon-name><tp:taxon-name-part taxon-name-part-type="order">Geophilomorpha</tp:taxon-name-part></tp:taxon-name>.</article-title><source><tp:taxon-name><tp:taxon-name-part taxon-name-part-type="phylum">Arthropoda</tp:taxon-name-part></tp:taxon-name> Selecta</source><volume>26</volume>(<issue>1</issue>): <fpage>8</fpage>–<lpage>14</lpage>. <ext-link xlink:href="10.15298/arthsel.26.1.02" ext-link-type="doi" xlink:type="simple">https://doi.org/10.15298/arthsel.26.1.02</ext-link></mixed-citation></ref><ref id="B71"><mixed-citation xmlns:xlink="http://www.w3.org/1999/xlink" xlink:type="simple"><person-group><name name-style="western"><surname>Nefediev</surname><given-names>PS</given-names></name><name name-style="western"><surname>Farzalieva</surname><given-names>GS</given-names></name><name name-style="western"><surname>Tuf</surname><given-names>IH</given-names></name></person-group> (<year>2017c</year>) <article-title>A preliminary review of the centipede fauna of the Altai State Nature Biosphere Reserve, southwestern Siberia, Russia (<tp:taxon-name><tp:taxon-name-part taxon-name-part-type="class">Chilopoda</tp:taxon-name-part></tp:taxon-name>: <tp:taxon-name><tp:taxon-name-part taxon-name-part-type="order">Lithobiomorpha</tp:taxon-name-part></tp:taxon-name>, <tp:taxon-name><tp:taxon-name-part taxon-name-part-type="order">Geophilomorpha</tp:taxon-name-part></tp:taxon-name>).</article-title><source><tp:taxon-name><tp:taxon-name-part taxon-name-part-type="phylum">Arthropoda</tp:taxon-name-part></tp:taxon-name> Selecta</source><volume>26</volume>(<issue>3</issue>): <fpage>217</fpage>–<lpage>224</lpage>. <ext-link xlink:href="10.15298/arthsel.26.3.02" ext-link-type="doi" xlink:type="simple">https://doi.org/10.15298/arthsel.26.3.02</ext-link></mixed-citation></ref><ref id="B40"><mixed-citation xmlns:xlink="http://www.w3.org/1999/xlink" xlink:type="simple"><person-group><name name-style="western"><surname>Dyachkov</surname><given-names>YuV</given-names></name><name name-style="western"><surname>Tuf</surname><given-names>IH</given-names></name></person-group> (<year>2018</year>) <article-title>New data on the genus <italic><tp:taxon-name><tp:taxon-name-part taxon-name-part-type="genus">Escaryus</tp:taxon-name-part></tp:taxon-name></italic> Cook et Collins, 1891 (<tp:taxon-name><tp:taxon-name-part taxon-name-part-type="class">Chilopoda</tp:taxon-name-part></tp:taxon-name>: <tp:taxon-name><tp:taxon-name-part taxon-name-part-type="order">Geophilomorpha</tp:taxon-name-part></tp:taxon-name>: <tp:taxon-name><tp:taxon-name-part taxon-name-part-type="family">Schendylidae</tp:taxon-name-part></tp:taxon-name>) from Kazakhstan.</article-title><source><tp:taxon-name><tp:taxon-name-part taxon-name-part-type="phylum">Arthropoda</tp:taxon-name-part></tp:taxon-name> Selecta</source><volume>26</volume>(<issue>4</issue>): <fpage>293</fpage>–<lpage>299</lpage>. <ext-link xlink:href="10.15298/arthsel.27.4.04" ext-link-type="doi" xlink:type="simple">https://doi.org/10.15298/arthsel.27.4.04</ext-link></mixed-citation></ref><ref id="B68"><mixed-citation xmlns:xlink="http://www.w3.org/1999/xlink" xlink:type="simple"><person-group><name name-style="western"><surname>Nefediev</surname><given-names>PS</given-names></name></person-group> (<year>2019</year>) <article-title>New records of geophilomorph centipedes (<tp:taxon-name><tp:taxon-name-part taxon-name-part-type="class">Chilopoda</tp:taxon-name-part></tp:taxon-name>: <tp:taxon-name><tp:taxon-name-part taxon-name-part-type="order">Geophilomorpha</tp:taxon-name-part></tp:taxon-name>) from natural and anthropogenic habitats of Siberia.</article-title><source>Far Eastern Entomologist = Dal’nevostochnyi Entomolog</source><volume>380</volume>: <fpage>23</fpage>–<lpage>28</lpage>. <ext-link xlink:href="10.25221/fee.380.4" ext-link-type="doi" xlink:type="simple">https://doi.org/10.25221/fee.380.4</ext-link></mixed-citation></ref><ref id="B38"><mixed-citation xmlns:xlink="http://www.w3.org/1999/xlink" xlink:type="simple"><person-group><name name-style="western"><surname>Dyachkov</surname><given-names>YuV</given-names></name><name name-style="western"><surname>Farzalieva</surname><given-names>GS</given-names></name></person-group> (<year>2023</year>) <article-title>An annotated checklist of <tp:taxon-name><tp:taxon-name-part taxon-name-part-type="class">Chilopoda</tp:taxon-name-part></tp:taxon-name> from Mongolia.</article-title><source>Ecologica Montenegrina</source><volume>64</volume>: <fpage>221</fpage>–<lpage>241</lpage>. <ext-link xlink:href="10.37828/em.2023.64.7" ext-link-type="doi" xlink:type="simple">https://doi.org/10.37828/em.2023.64.7</ext-link></mixed-citation></ref><ref id="B55"><mixed-citation xmlns:xlink="http://www.w3.org/1999/xlink" xlink:type="simple"><person-group><name name-style="western"><surname>Ilie</surname><given-names>V</given-names></name><name name-style="western"><surname>Schiller</surname><given-names>E</given-names></name><name name-style="western"><surname>Stagl</surname><given-names>V</given-names></name></person-group> (<year>2009</year>) <article-title>Type specimens of the <tp:taxon-name><tp:taxon-name-part taxon-name-part-type="order">Geophilomorpha</tp:taxon-name-part></tp:taxon-name> (<tp:taxon-name><tp:taxon-name-part taxon-name-part-type="class">Chilopoda</tp:taxon-name-part></tp:taxon-name>) in the Natural History Museum in Vienna. Kataloge der wissenschaftlichen Sammlungen des Naturhistorischen Museum in Wien.</article-title><source>Verlag des Naturhistorischen Museum in Vienna</source><volume>22</volume>(<issue>4</issue>): <fpage>1</fpage>–<lpage>75</lpage>.</mixed-citation></ref><ref id="B9"><mixed-citation xmlns:xlink="http://www.w3.org/1999/xlink" xlink:type="simple"><person-group><name name-style="western"><surname>Berman</surname><given-names>DI</given-names></name><name name-style="western"><surname>Leirikh</surname><given-names>AN</given-names></name></person-group> (<year>2019</year>) Overwintering and cold hardiness of the invertebrates in the Northeast Asia. KMK Scientific Press, 314 pp.</mixed-citation></ref><ref id="B100"><mixed-citation xmlns:xlink="http://www.w3.org/1999/xlink" xlink:type="simple"><person-group><name name-style="western"><surname>Takakuwa</surname><given-names>Y</given-names></name><name name-style="western"><surname>Takashima</surname><given-names>H</given-names></name></person-group> (<year>1949</year>) <article-title>Myriapods collected in Shansi, North China.</article-title><source>Acta Arachnologica</source><volume>11</volume>(<issue>1–2</issue>): <fpage>51</fpage>–<lpage>69</lpage>. <ext-link xlink:href="10.2476/asjaa.11.51" ext-link-type="doi" xlink:type="simple">https://doi.org/10.2476/asjaa.11.51</ext-link> [In Japanese, with English summary]</mixed-citation></ref></ref-list></tp:taxon-treatment>
