# Supplementary material for: ﻿An updated synthesis of the Geophilomorpha (Chilopoda) of Asian Russia
Source: Zookeys. 2024 Apr 23;1198:17–54. doi: 10.3897/zookeys.1198.119781 (PMC11061560; doi:10.3897/zookeys.1198.119781)
Supplement: XML Treatment for Escaryus koreanus [file zookeys.1198.119781-treatment38.xml]

<!DOCTYPE tp:taxon-treatment
  PUBLIC "-//TaxonX//DTD Taxonomic Treatment Publishing DTD v0 20100105//EN" "tax-treatment-NSO.dtd">
<tp:taxon-treatment xmlns:tp="http://www.plazi.org/taxpub"><tp:treatment-meta><kwd-group><label>Taxon classification</label><kwd>
              <named-content content-type="kingdom">Animalia</named-content>
            </kwd><kwd>
              <named-content content-type="order">Geophilomorpha</named-content>
            </kwd><kwd>
              <named-content content-type="family">Schendylidae</named-content>
            </kwd></kwd-group><mixed-citation publication-type="journal"><person-group><name><surname>Dyachkov</surname><given-names>Yurii V.</given-names></name><name><surname>Bonato</surname><given-names>Lucio</given-names></name></person-group><article-title>﻿An updated synthesis of the <tp:taxon-name><tp:taxon-name-part taxon-name-part-type="order">Geophilomorpha</tp:taxon-name-part></tp:taxon-name> (<tp:taxon-name><tp:taxon-name-part taxon-name-part-type="class">Chilopoda</tp:taxon-name-part></tp:taxon-name>) of Asian Russia</article-title><source>Zookeys</source><day>23</day><month>04</month><year>2024</year><volume>1198</volume><fpage>17</fpage><lpage>54</lpage><pub-id pub-id-type="doi">10.3897/zookeys.1198.119781</pub-id></mixed-citation></tp:treatment-meta><tp:nomenclature><label>﻿30.</label><tp:taxon-name>
            <object-id xmlns:xlink="http://www.w3.org/1999/xlink" content-type="arpha" xlink:type="simple">C71816E0-2517-590B-B5F0-0F7ECC61766F</object-id>
            <tp:taxon-name-part taxon-name-part-type="genus" reg="Escaryus">Escaryus</tp:taxon-name-part>
            <tp:taxon-name-part taxon-name-part-type="species" reg="koreanus">koreanus</tp:taxon-name-part>
          </tp:taxon-name><tp:taxon-authority>Takakuwa, 1937 *</tp:taxon-authority><tp:nomenclature-citation-list><tp:nomenclature-citation><tp:taxon-name>
                <tp:taxon-name-part taxon-name-part-type="genus" reg="Escaryus">Escaryus</tp:taxon-name-part>
                <tp:taxon-name-part taxon-name-part-type="species" reg="koreanus">koreanus</tp:taxon-name-part>
              </tp:taxon-name><comment><xref ref-type="bibr" rid="B95">Takakuwa 1937a</xref>: 297.</comment></tp:nomenclature-citation><tp:nomenclature-citation><tp:taxon-name>
                <tp:taxon-name-part taxon-name-part-type="genus" reg="Escaryus">Escaryus</tp:taxon-name-part>
                <tp:taxon-name-part taxon-name-part-type="species" reg="koreanus">koreanus</tp:taxon-name-part>
              </tp:taxon-name><comment>– <xref ref-type="bibr" rid="B99">Takakuwa 1940</xref>: 39; <xref ref-type="bibr" rid="B103">Titova 1972</xref>: 135; <xref ref-type="bibr" rid="B104">1973</xref>: 112; <xref ref-type="bibr" rid="B52">Ghilarov and Perel 1973</xref>: 46; <xref ref-type="bibr" rid="B59">Kurcheva 1977</xref>: 45; <xref ref-type="bibr" rid="B48">Ganin 1997</xref>: 105, 109, 112, 114, 121, 124, 126, 128; <xref ref-type="bibr" rid="B49">2006</xref>: 501; <xref ref-type="bibr" rid="B78">Rybalov 2002</xref>: 83; <xref ref-type="bibr" rid="B115">Vorobiova et al. 2002</xref>: 62; <xref ref-type="bibr" rid="B69">Nefediev et al. 2017a</xref>: 11; <xref ref-type="bibr" rid="B71">2017c</xref>: 222; <xref ref-type="bibr" rid="B72">2018</xref>: 238; <xref ref-type="bibr" rid="B31">Dyachkov 2017</xref>: 454; <xref ref-type="bibr" rid="B40">Dyachkov and Tuf 2018</xref>: 296; <xref ref-type="bibr" rid="B68">Nefediev 2019</xref>: 26.</comment></tp:nomenclature-citation></tp:nomenclature-citation-list></tp:nomenclature><tp:treatment-sec sec-type="type locality" id="SECID0E3YBK"><title>Type locality.</title><p>North Korea: “Husenzan” (<xref ref-type="bibr" rid="B95">Takakuwa 1937a</xref>).</p></tp:treatment-sec><tp:treatment-sec sec-type="Type series" id="SECID0EGZBK"><title>Type series.</title><p><bold><italic>Syntypes</italic></bold>: unknown number of specimens, both sexes. Depository unknown.</p></tp:treatment-sec><tp:treatment-sec sec-type="diagnosis" id="SECID0ERZBK"><title>Diagnosis.</title><p>An <italic><tp:taxon-name><tp:taxon-name-part taxon-name-part-type="genus" reg="Escaryus">Escaryus</tp:taxon-name-part></tp:taxon-name></italic> species with body length reaching ≥ 6.5 cm; clypeus with large plagulae; labral arc relatively shallow, with long denticles, the middle denticles obtuse, the lateral ones pointed; first maxillae with one pair of lappets; forcipular trochanteroprefemur with an small obtuse denticle, femur and tibia without denticles, tarsungulum with a small basal bulge; 43–55 leg-bearing segments; metasternites with relatively dense setae; metasternite of the ultimate leg-bearing segment rectangular, ~ 2× as long as wide; coxal pores of different size, on both ventral and lateral sides of coxopleura, including a pair of much larger pores on each coxopleuron; anal pores present.</p></tp:treatment-sec><tp:treatment-sec sec-type="distribution" id="SECID0E5ZBK"><title>Distribution.</title><p>Western Siberia: Altai krai, republics of Altai and Khakassia, Kemerovo, Novosibirsk, and Tomsk oblasts (<xref ref-type="bibr" rid="B103">Titova 1972</xref>, <xref ref-type="bibr" rid="B104">1973</xref>; <xref ref-type="bibr" rid="B31">Dyachkov 2017</xref>; <xref ref-type="bibr" rid="B69">Nefediev et al. 2017a</xref>, <xref ref-type="bibr" rid="B71">2017c</xref>, <xref ref-type="bibr" rid="B72">2018</xref>; <xref ref-type="bibr" rid="B68">Nefediev 2019</xref>). Eastern Siberia: Krasnoyarsk krai, Irkutskaya oblast (<xref ref-type="bibr" rid="B78">Rybalov 2002</xref>; <xref ref-type="bibr" rid="B115">Vorobiova et al. 2002</xref>; <xref ref-type="bibr" rid="B68">Nefediev 2019</xref>). Far East: Maritime and Khabarovsk krais, Amur Oblast (<xref ref-type="bibr" rid="B103">Titova 1972</xref>, <xref ref-type="bibr" rid="B104">1973</xref>; <xref ref-type="bibr" rid="B52">Ghilarov and Perel 1973</xref>; <xref ref-type="bibr" rid="B59">Kurcheva 1977</xref>; <xref ref-type="bibr" rid="B48">Ganin 1997</xref>). Outside Asian Russia: Eastern Kazakhstan (<xref ref-type="bibr" rid="B40">Dyachkov and Tuf 2018</xref>), Japan, and North Korea (<xref ref-type="bibr" rid="B95">Takakuwa 1937a</xref>, <xref ref-type="bibr" rid="B99">1940</xref>).</p></tp:treatment-sec><tp:treatment-sec sec-type="remarks" id="SECID0EM3BK"><title>Remarks.</title><p><xref ref-type="bibr" rid="B104">Titova (1973</xref>: 113) suggested that <italic><tp:taxon-name><tp:taxon-name-part taxon-name-part-type="genus" reg="Escaryus">E.</tp:taxon-name-part><tp:taxon-name-part taxon-name-part-type="species" reg="koreanus">koreanus</tp:taxon-name-part></tp:taxon-name></italic> can be a junior synonym of <italic><tp:taxon-name><tp:taxon-name-part taxon-name-part-type="genus" reg="Escaryus">E.</tp:taxon-name-part><tp:taxon-name-part taxon-name-part-type="species" reg="sibiricus">sibiricus</tp:taxon-name-part></tp:taxon-name></italic> Cook, 1899.</p></tp:treatment-sec><ref-list><ref id="B95"><mixed-citation xmlns:xlink="http://www.w3.org/1999/xlink" xlink:type="simple"><person-group><name name-style="western"><surname>Takakuwa</surname><given-names>Y</given-names></name></person-group> (<year>1937a</year>) <article-title>Eine neue <italic><tp:taxon-name><tp:taxon-name-part taxon-name-part-type="genus">Escaryus</tp:taxon-name-part></tp:taxon-name></italic>-Art aus Korea.</article-title><source>Zoological Magazine</source><volume>49</volume>: <fpage>297</fpage>–<lpage>299</lpage>.</mixed-citation></ref><ref id="B99"><mixed-citation xmlns:xlink="http://www.w3.org/1999/xlink" xlink:type="simple"><person-group><name name-style="western"><surname>Takakuwa</surname><given-names>Y</given-names></name></person-group> (<year>1940</year>) <tp:taxon-name><tp:taxon-name-part taxon-name-part-type="order">Geophilomorpha</tp:taxon-name-part></tp:taxon-name>. In: Okada Y et al. (Eds) Fauna Nipponica, 9, fasc. 8(1), Sanseido, Tokyo, 1–156.</mixed-citation></ref><ref id="B103"><mixed-citation xmlns:xlink="http://www.w3.org/1999/xlink" xlink:type="simple"><person-group><name name-style="western"><surname>Titova</surname><given-names>LP</given-names></name></person-group> (<year>1972</year>) <article-title>Pattern of the distribution of the genus <italic><tp:taxon-name><tp:taxon-name-part taxon-name-part-type="genus">Escaryus</tp:taxon-name-part></tp:taxon-name></italic> (<tp:taxon-name><tp:taxon-name-part taxon-name-part-type="class">Chilopoda</tp:taxon-name-part></tp:taxon-name>) in the USSR.</article-title> In: <person-group><name name-style="western"><surname>Ghilarov</surname><given-names>MS</given-names></name></person-group> (<role>Ed.</role>) <issue-title>Problemy pochvennoi zoologii.</issue-title><source>Materials of the 4<sup>th</sup> All-Union Conference. Baku, 1972. Nauka Publisher, Moscow</source>, <fpage>135</fpage>–<lpage>136</lpage>. [In Russian]</mixed-citation></ref><ref id="B104"><mixed-citation xmlns:xlink="http://www.w3.org/1999/xlink" xlink:type="simple"><person-group><name name-style="western"><surname>Titova</surname><given-names>LP</given-names></name></person-group> (<year>1973</year>) <article-title>New species of the genus <italic><tp:taxon-name><tp:taxon-name-part taxon-name-part-type="genus">Escaryus</tp:taxon-name-part></tp:taxon-name></italic> Cook et Collins (<tp:taxon-name><tp:taxon-name-part taxon-name-part-type="family">Schendylidae</tp:taxon-name-part></tp:taxon-name>, <tp:taxon-name><tp:taxon-name-part taxon-name-part-type="class">Chilopoda</tp:taxon-name-part></tp:taxon-name>).</article-title> In: <person-group><name name-style="western"><surname>Ghilarov</surname><given-names>MS</given-names></name></person-group> (<role>Ed.</role>) <issue-title>Ekologiya pochvennykh bespozvonochnykh.</issue-title><source>Nauka Publisher, Moscow</source>, <fpage>94</fpage>–<lpage>119</lpage>. [In Russian]</mixed-citation></ref><ref id="B52"><mixed-citation xmlns:xlink="http://www.w3.org/1999/xlink" xlink:type="simple"><person-group><name name-style="western"><surname>Ghilarov</surname><given-names>MS</given-names></name><name name-style="western"><surname>Perel</surname><given-names>TS</given-names></name></person-group> (<year>1973</year>) <article-title>Complexes of soil invertebrates of coniferous-deciduous forests of Far East as indicator of soil type.</article-title> In: <person-group><name name-style="western"><surname>Ghilarov</surname><given-names>MS</given-names></name></person-group> (<role>Ed.</role>) <issue-title>Ekologiya pochvennykh bespozvonochnykh.</issue-title><source>Nauka Publisher, Moscow</source>, <fpage>40</fpage>–<lpage>59</lpage>. [In Russian]</mixed-citation></ref><ref id="B59"><mixed-citation xmlns:xlink="http://www.w3.org/1999/xlink" xlink:type="simple"><person-group><name name-style="western"><surname>Kurcheva</surname><given-names>GF</given-names></name></person-group> (<year>1977</year>) <source>Soil invertebrates of Soviet Far East.</source><publisher-name>Nauka Publisher</publisher-name>, <publisher-loc>Moscow</publisher-loc>, <size units="page">132 pp</size>. [In Russian]</mixed-citation></ref><ref id="B48"><mixed-citation xmlns:xlink="http://www.w3.org/1999/xlink" xlink:type="simple"><person-group><name name-style="western"><surname>Ganin</surname><given-names>GN</given-names></name></person-group> (<year>1997</year>) <source>Soil Invertebrates of the Ussuri Taiga.</source><publisher-name>Dalnauka</publisher-name>, <publisher-loc>Vladivostok-Khabarovsk</publisher-loc>, <size units="page">160 pp</size>. [In Russian, with English summary]</mixed-citation></ref><ref id="B49"><mixed-citation xmlns:xlink="http://www.w3.org/1999/xlink" xlink:type="simple"><person-group><name name-style="western"><surname>Ganin</surname><given-names>GN</given-names></name></person-group> (<year>2006</year>) <article-title>Some rules of soil invertebrate community organization (by the Example of Amur Basin Mesofauna).</article-title><source>Biology Bulletin of the Russian Academy of Sciences</source><volume>33</volume>(<issue>5</issue>): <fpage>498</fpage>–<lpage>507</lpage>. <ext-link xlink:href="10.1134/S1062359006050128" ext-link-type="doi" xlink:type="simple">https://doi.org/10.1134/S1062359006050128</ext-link> [In Russian, with English summary]</mixed-citation></ref><ref id="B78"><mixed-citation xmlns:xlink="http://www.w3.org/1999/xlink" xlink:type="simple"><person-group><name name-style="western"><surname>Rybalov</surname><given-names>LB</given-names></name></person-group> (<year>2002</year>) <article-title>Zonal and landscape changes in soil invertebrate populations in a near-Yenisei River region of middle Siberia and the role of temperature adaptations in the meridional (zonal) distribution of invertebrates.</article-title><source>Russian Entomological Journal</source><volume>11</volume>(<issue>1</issue>): <fpage>77</fpage>–<lpage>86</lpage>. [In Russian, with English summary]</mixed-citation></ref><ref id="B115"><mixed-citation xmlns:xlink="http://www.w3.org/1999/xlink" xlink:type="simple"><person-group><name name-style="western"><surname>Vorobiova</surname><given-names>IG</given-names></name><name name-style="western"><surname>Rybalov</surname><given-names>LB</given-names></name><name name-style="western"><surname>Rossolimo</surname><given-names>TE</given-names></name><name name-style="western"><surname>Zalesskaja</surname><given-names>NT</given-names></name></person-group> (<year>2002</year>) Zonal and landscape distribution of the myriapod fauna and populations (<tp:taxon-name><tp:taxon-name-part taxon-name-part-type="subphylum">Myriapoda</tp:taxon-name-part></tp:taxon-name>) in the Yenisei River basin. In: Izuchenie, sokhranenie i vosstanovlenie bioraznoobraziya ekosistem na Yeniseiskom ekologicheskom transekte: Zhivotnyi mir, etno-ekologicheskie issledovniya, 2. IEE RAS Publisher, Moscow, 60–71. [In Russian]</mixed-citation></ref><ref id="B69"><mixed-citation xmlns:xlink="http://www.w3.org/1999/xlink" xlink:type="simple"><person-group><name name-style="western"><surname>Nefediev</surname><given-names>PS</given-names></name><name name-style="western"><surname>Tuf</surname><given-names>IH</given-names></name><name name-style="western"><surname>Farzalieva</surname><given-names>GS</given-names></name></person-group> (<year>2017a</year>) <article-title>Centipedes from urban areas in southwestern Siberia, Russia (<tp:taxon-name><tp:taxon-name-part taxon-name-part-type="class">Chilopoda</tp:taxon-name-part></tp:taxon-name>). Part 2. <tp:taxon-name><tp:taxon-name-part taxon-name-part-type="order">Geophilomorpha</tp:taxon-name-part></tp:taxon-name>.</article-title><source><tp:taxon-name><tp:taxon-name-part taxon-name-part-type="phylum">Arthropoda</tp:taxon-name-part></tp:taxon-name> Selecta</source><volume>26</volume>(<issue>1</issue>): <fpage>8</fpage>–<lpage>14</lpage>. <ext-link xlink:href="10.15298/arthsel.26.1.02" ext-link-type="doi" xlink:type="simple">https://doi.org/10.15298/arthsel.26.1.02</ext-link></mixed-citation></ref><ref id="B71"><mixed-citation xmlns:xlink="http://www.w3.org/1999/xlink" xlink:type="simple"><person-group><name name-style="western"><surname>Nefediev</surname><given-names>PS</given-names></name><name name-style="western"><surname>Farzalieva</surname><given-names>GS</given-names></name><name name-style="western"><surname>Tuf</surname><given-names>IH</given-names></name></person-group> (<year>2017c</year>) <article-title>A preliminary review of the centipede fauna of the Altai State Nature Biosphere Reserve, southwestern Siberia, Russia (<tp:taxon-name><tp:taxon-name-part taxon-name-part-type="class">Chilopoda</tp:taxon-name-part></tp:taxon-name>: <tp:taxon-name><tp:taxon-name-part taxon-name-part-type="order">Lithobiomorpha</tp:taxon-name-part></tp:taxon-name>, <tp:taxon-name><tp:taxon-name-part taxon-name-part-type="order">Geophilomorpha</tp:taxon-name-part></tp:taxon-name>).</article-title><source><tp:taxon-name><tp:taxon-name-part taxon-name-part-type="phylum">Arthropoda</tp:taxon-name-part></tp:taxon-name> Selecta</source><volume>26</volume>(<issue>3</issue>): <fpage>217</fpage>–<lpage>224</lpage>. <ext-link xlink:href="10.15298/arthsel.26.3.02" ext-link-type="doi" xlink:type="simple">https://doi.org/10.15298/arthsel.26.3.02</ext-link></mixed-citation></ref><ref id="B72"><mixed-citation xmlns:xlink="http://www.w3.org/1999/xlink" xlink:type="simple"><person-group><name name-style="western"><surname>Nefediev</surname><given-names>PS</given-names></name><name name-style="western"><surname>Farzalieva</surname><given-names>GS</given-names></name><name name-style="western"><surname>Tuf</surname><given-names>IH</given-names></name><name name-style="western"><surname>Nedoev</surname><given-names>KK</given-names></name><name name-style="western"><surname>Niyazov</surname><given-names>ST</given-names></name></person-group> (<year>2018</year>) <article-title>Millipede and centipede assemblages on the northern and southern slopes of the lowland Altais, southwestern Siberia, Russia (<tp:taxon-name><tp:taxon-name-part taxon-name-part-type="class">Diplopoda</tp:taxon-name-part></tp:taxon-name>, <tp:taxon-name><tp:taxon-name-part taxon-name-part-type="class">Chilopoda</tp:taxon-name-part></tp:taxon-name>).</article-title><source>ZooKeys</source><volume>741</volume>: <fpage>219</fpage>–<lpage>254</lpage>. <ext-link xlink:href="10.3897/zookeys.741.21936" ext-link-type="doi" xlink:type="simple">https://doi.org/10.3897/zookeys.741.21936</ext-link></mixed-citation></ref><ref id="B31"><mixed-citation xmlns:xlink="http://www.w3.org/1999/xlink" xlink:type="simple"><person-group><name name-style="western"><surname>Dyachkov</surname><given-names>YuV</given-names></name></person-group> (<year>2017</year>) <article-title>The first data on centipede (<tp:taxon-name><tp:taxon-name-part taxon-name-part-type="class">Chilopoda</tp:taxon-name-part></tp:taxon-name>: <tp:taxon-name><tp:taxon-name-part taxon-name-part-type="order">Geophilomorpha</tp:taxon-name-part></tp:taxon-name>; <tp:taxon-name><tp:taxon-name-part taxon-name-part-type="order">Lithobiomorpha</tp:taxon-name-part></tp:taxon-name>) fauna of the Katunskiy Biosphere State Nature Reserve, Altai Mts.</article-title><source>Ukrainian Journal of Ecology</source><volume>7</volume>(<issue>4</issue>): <fpage>453</fpage>–<lpage>456</lpage>. <ext-link xlink:href="10.15421/2017_141" ext-link-type="doi" xlink:type="simple">https://doi.org/10.15421/2017_141</ext-link> [in Russian, with English summary]</mixed-citation></ref><ref id="B40"><mixed-citation xmlns:xlink="http://www.w3.org/1999/xlink" xlink:type="simple"><person-group><name name-style="western"><surname>Dyachkov</surname><given-names>YuV</given-names></name><name name-style="western"><surname>Tuf</surname><given-names>IH</given-names></name></person-group> (<year>2018</year>) <article-title>New data on the genus <italic><tp:taxon-name><tp:taxon-name-part taxon-name-part-type="genus">Escaryus</tp:taxon-name-part></tp:taxon-name></italic> Cook et Collins, 1891 (<tp:taxon-name><tp:taxon-name-part taxon-name-part-type="class">Chilopoda</tp:taxon-name-part></tp:taxon-name>: <tp:taxon-name><tp:taxon-name-part taxon-name-part-type="order">Geophilomorpha</tp:taxon-name-part></tp:taxon-name>: <tp:taxon-name><tp:taxon-name-part taxon-name-part-type="family">Schendylidae</tp:taxon-name-part></tp:taxon-name>) from Kazakhstan.</article-title><source><tp:taxon-name><tp:taxon-name-part taxon-name-part-type="phylum">Arthropoda</tp:taxon-name-part></tp:taxon-name> Selecta</source><volume>26</volume>(<issue>4</issue>): <fpage>293</fpage>–<lpage>299</lpage>. <ext-link xlink:href="10.15298/arthsel.27.4.04" ext-link-type="doi" xlink:type="simple">https://doi.org/10.15298/arthsel.27.4.04</ext-link></mixed-citation></ref><ref id="B68"><mixed-citation xmlns:xlink="http://www.w3.org/1999/xlink" xlink:type="simple"><person-group><name name-style="western"><surname>Nefediev</surname><given-names>PS</given-names></name></person-group> (<year>2019</year>) <article-title>New records of geophilomorph centipedes (<tp:taxon-name><tp:taxon-name-part taxon-name-part-type="class">Chilopoda</tp:taxon-name-part></tp:taxon-name>: <tp:taxon-name><tp:taxon-name-part taxon-name-part-type="order">Geophilomorpha</tp:taxon-name-part></tp:taxon-name>) from natural and anthropogenic habitats of Siberia.</article-title><source>Far Eastern Entomologist = Dal’nevostochnyi Entomolog</source><volume>380</volume>: <fpage>23</fpage>–<lpage>28</lpage>. <ext-link xlink:href="10.25221/fee.380.4" ext-link-type="doi" xlink:type="simple">https://doi.org/10.25221/fee.380.4</ext-link></mixed-citation></ref></ref-list></tp:taxon-treatment>
