# Supplementary material for: ﻿An updated synthesis of the Geophilomorpha (Chilopoda) of Asian Russia
Source: Zookeys. 2024 Apr 23;1198:17–54. doi: 10.3897/zookeys.1198.119781 (PMC11061560; doi:10.3897/zookeys.1198.119781)
Supplement: XML Treatment for Escaryus krivolutskiji [file zookeys.1198.119781-treatment39.xml]

<!DOCTYPE tp:taxon-treatment
  PUBLIC "-//TaxonX//DTD Taxonomic Treatment Publishing DTD v0 20100105//EN" "tax-treatment-NSO.dtd">
<tp:taxon-treatment xmlns:tp="http://www.plazi.org/taxpub"><tp:treatment-meta><kwd-group><label>Taxon classification</label><kwd>
              <named-content content-type="kingdom">Animalia</named-content>
            </kwd><kwd>
              <named-content content-type="order">Geophilomorpha</named-content>
            </kwd><kwd>
              <named-content content-type="family">Schendylidae</named-content>
            </kwd></kwd-group><mixed-citation publication-type="journal"><person-group><name><surname>Dyachkov</surname><given-names>Yurii V.</given-names></name><name><surname>Bonato</surname><given-names>Lucio</given-names></name></person-group><article-title>﻿An updated synthesis of the <tp:taxon-name><tp:taxon-name-part taxon-name-part-type="order">Geophilomorpha</tp:taxon-name-part></tp:taxon-name> (<tp:taxon-name><tp:taxon-name-part taxon-name-part-type="class">Chilopoda</tp:taxon-name-part></tp:taxon-name>) of Asian Russia</article-title><source>Zookeys</source><day>23</day><month>04</month><year>2024</year><volume>1198</volume><fpage>17</fpage><lpage>54</lpage><pub-id pub-id-type="doi">10.3897/zookeys.1198.119781</pub-id></mixed-citation></tp:treatment-meta><tp:nomenclature><label>﻿31.</label><tp:taxon-name>
            <object-id xmlns:xlink="http://www.w3.org/1999/xlink" content-type="arpha" xlink:type="simple">E91A37D7-4E3D-5D47-A5E9-08A0ADB3B47A</object-id>
            <tp:taxon-name-part taxon-name-part-type="genus" reg="Escaryus">Escaryus</tp:taxon-name-part>
            <tp:taxon-name-part taxon-name-part-type="species" reg="krivolutskiji">krivolutskiji</tp:taxon-name-part>
          </tp:taxon-name><tp:taxon-authority>Titova, 1973 *</tp:taxon-authority><tp:nomenclature-citation-list><tp:nomenclature-citation><tp:taxon-name>
                <tp:taxon-name-part taxon-name-part-type="genus" reg="Escaryus">Escaryus</tp:taxon-name-part>
                <tp:taxon-name-part taxon-name-part-type="species" reg="krivolutskiji">krivolutskiji</tp:taxon-name-part>
              </tp:taxon-name><comment><xref ref-type="bibr" rid="B104">Titova 1973</xref>: 102.</comment></tp:nomenclature-citation><tp:nomenclature-citation><tp:taxon-name>
                <tp:taxon-name-part taxon-name-part-type="genus" reg="Escaryus">Escaryus</tp:taxon-name-part>
                <tp:taxon-name-part taxon-name-part-type="species" reg="krivolutskiji">krivolutskiji</tp:taxon-name-part>
              </tp:taxon-name><comment>– <xref ref-type="bibr" rid="B59">Kurcheva 1977</xref>: 45; <xref ref-type="bibr" rid="B63">Markelov and Mineeva 1981</xref>: 129; <xref ref-type="bibr" rid="B48">Ganin 1997</xref>: 121, 124, 126, 128.</comment></tp:nomenclature-citation></tp:nomenclature-citation-list></tp:nomenclature><tp:treatment-sec sec-type="Type localities" id="SECID0E16BK"><title>Type localities.</title><p>Russia: Maritime krai: “Suputinsky zapovednik” = Ussuriysky Nature Reserve, ca <named-content xmlns:xlink="http://www.w3.org/1999/xlink" content-type="dwc:verbatimCoordinates" xlink:type="simple"><named-content content-type="geo-json" specific-use="{&#34;type&#34;:&#34;Point&#34;,&#34;coordinates&#34;:[132.533333,43.666667]}" id="NCID0EDACK" xlink:type="simple">43°40'N, 132°32'E</named-content></named-content>, and “Kangauz” = Anisimovka Village, ca <named-content xmlns:xlink="http://www.w3.org/1999/xlink" content-type="dwc:verbatimCoordinates" xlink:type="simple"><named-content content-type="geo-json" specific-use="{&#34;type&#34;:&#34;Point&#34;,&#34;coordinates&#34;:[132.783333,43.166667]}" id="NCID0ELACK" xlink:type="simple">43°10'N, 132°47'E</named-content></named-content> and “Kedrovaya Pad” = Kedrovaya Pad Nature Reserve, ca <named-content xmlns:xlink="http://www.w3.org/1999/xlink" content-type="dwc:verbatimCoordinates" xlink:type="simple"><named-content content-type="geo-json" specific-use="{&#34;type&#34;:&#34;Point&#34;,&#34;coordinates&#34;:[131.500000,43.083333]}" id="NCID0ETACK" xlink:type="simple">43°05'N, 131°30'E</named-content></named-content>, (all <xref ref-type="bibr" rid="B104">Titova 1973</xref>) (see Remarks).</p></tp:treatment-sec><tp:treatment-sec sec-type="Type series" id="SECID0E3ACK"><title>Type series.</title><p><bold><italic>Holotype</italic></bold>: male. Paratypes: 10 specimens, including 5 males and 5 females. Deposited in <named-content xmlns:xlink="http://www.w3.org/1999/xlink" content-type="dwc:institutional_code" xlink:title="Zoological Museum of the Moscow State Universityy" xlink:href="http://grbio.org/institution/zoological-museum-moscow-lomonosov-state-university" xlink:type="simple">ZMMU</named-content> (S. Golovatch and A. Schileyko, pers. comm., 13.II.2023 and XII.2023).</p></tp:treatment-sec><tp:treatment-sec sec-type="diagnosis" id="SECID0ELBCK"><title>Diagnosis.</title><p>An <italic><tp:taxon-name><tp:taxon-name-part taxon-name-part-type="genus" reg="Escaryus">Escaryus</tp:taxon-name-part></tp:taxon-name></italic> species with body length reaching ≥ 2 cm; clypeus without plagulae; labral arc relatively deep, with denticles short and obtuse; first maxillae with one pair of lappets; forcipular trochanteroprefemur and tibia with large bulges, femur and tarsungulum with small bulges; 45–49 leg-bearing segments; metasternite of the ultimate leg-bearing segment trapezoid, approximately as long as wide; coxal pores on both ventral and lateral sides of coxopleura, the pair of largest pores close to inner edge of coxopleura; anal pores present.</p></tp:treatment-sec><tp:treatment-sec sec-type="distribution" id="SECID0EYBCK"><title>Distribution.</title><p>Far East: Maritime krai (<xref ref-type="bibr" rid="B104">Titova 1973</xref>; <xref ref-type="bibr" rid="B59">Kurcheva 1977</xref>; <xref ref-type="bibr" rid="B63">Markelov and Mineeva 1981</xref>; <xref ref-type="bibr" rid="B48">Ganin 1997</xref>, <xref ref-type="bibr" rid="B49">2006</xref>). Outside Asian Russia: no records.</p></tp:treatment-sec><tp:treatment-sec sec-type="remarks" id="SECID0ESCCK"><title>Remarks.</title><p><xref ref-type="bibr" rid="B104">Titova (1973)</xref> indicated that the type series was from three localities (“Suputinsky zapovednik”, “Kangauz”, and “Kedrovaya Pad”), but she did not state explicitly which is the locality of the holotype.</p></tp:treatment-sec><ref-list><ref id="B104"><mixed-citation xmlns:xlink="http://www.w3.org/1999/xlink" xlink:type="simple"><person-group><name name-style="western"><surname>Titova</surname><given-names>LP</given-names></name></person-group> (<year>1973</year>) <article-title>New species of the genus <italic><tp:taxon-name><tp:taxon-name-part taxon-name-part-type="genus">Escaryus</tp:taxon-name-part></tp:taxon-name></italic> Cook et Collins (<tp:taxon-name><tp:taxon-name-part taxon-name-part-type="family">Schendylidae</tp:taxon-name-part></tp:taxon-name>, <tp:taxon-name><tp:taxon-name-part taxon-name-part-type="class">Chilopoda</tp:taxon-name-part></tp:taxon-name>).</article-title> In: <person-group><name name-style="western"><surname>Ghilarov</surname><given-names>MS</given-names></name></person-group> (<role>Ed.</role>) <issue-title>Ekologiya pochvennykh bespozvonochnykh.</issue-title><source>Nauka Publisher, Moscow</source>, <fpage>94</fpage>–<lpage>119</lpage>. [In Russian]</mixed-citation></ref><ref id="B59"><mixed-citation xmlns:xlink="http://www.w3.org/1999/xlink" xlink:type="simple"><person-group><name name-style="western"><surname>Kurcheva</surname><given-names>GF</given-names></name></person-group> (<year>1977</year>) <source>Soil invertebrates of Soviet Far East.</source><publisher-name>Nauka Publisher</publisher-name>, <publisher-loc>Moscow</publisher-loc>, <size units="page">132 pp</size>. [In Russian]</mixed-citation></ref><ref id="B63"><mixed-citation xmlns:xlink="http://www.w3.org/1999/xlink" xlink:type="simple"><person-group><name name-style="western"><surname>Markelov</surname><given-names>AV</given-names></name><name name-style="western"><surname>Mineeva</surname><given-names>NY</given-names></name></person-group> (<year>1981</year>) Features of the formation of complexes of geophilomorph centipedes in the subzone of pine-broad-leaved forests (Sikhote-Alin). Problemy pochvennoi zoologii. Materials of the VII All-Union Conference. Kiev, 129–130. [In Russian]</mixed-citation></ref><ref id="B48"><mixed-citation xmlns:xlink="http://www.w3.org/1999/xlink" xlink:type="simple"><person-group><name name-style="western"><surname>Ganin</surname><given-names>GN</given-names></name></person-group> (<year>1997</year>) <source>Soil Invertebrates of the Ussuri Taiga.</source><publisher-name>Dalnauka</publisher-name>, <publisher-loc>Vladivostok-Khabarovsk</publisher-loc>, <size units="page">160 pp</size>. [In Russian, with English summary]</mixed-citation></ref><ref id="B49"><mixed-citation xmlns:xlink="http://www.w3.org/1999/xlink" xlink:type="simple"><person-group><name name-style="western"><surname>Ganin</surname><given-names>GN</given-names></name></person-group> (<year>2006</year>) <article-title>Some rules of soil invertebrate community organization (by the Example of Amur Basin Mesofauna).</article-title><source>Biology Bulletin of the Russian Academy of Sciences</source><volume>33</volume>(<issue>5</issue>): <fpage>498</fpage>–<lpage>507</lpage>. <ext-link xlink:href="10.1134/S1062359006050128" ext-link-type="doi" xlink:type="simple">https://doi.org/10.1134/S1062359006050128</ext-link> [In Russian, with English summary]</mixed-citation></ref></ref-list></tp:taxon-treatment>
