# Supplementary material for: ﻿An updated synthesis of the Geophilomorpha (Chilopoda) of Asian Russia
Source: Zookeys. 2024 Apr 23;1198:17–54. doi: 10.3897/zookeys.1198.119781 (PMC11061560; doi:10.3897/zookeys.1198.119781)
Supplement: XML Treatment for Escaryus retusidens [file zookeys.1198.119781-treatment43.xml]

<!DOCTYPE tp:taxon-treatment
  PUBLIC "-//TaxonX//DTD Taxonomic Treatment Publishing DTD v0 20100105//EN" "tax-treatment-NSO.dtd">
<tp:taxon-treatment xmlns:tp="http://www.plazi.org/taxpub"><tp:treatment-meta><kwd-group><label>Taxon classification</label><kwd>
              <named-content content-type="kingdom">Animalia</named-content>
            </kwd><kwd>
              <named-content content-type="order">Geophilomorpha</named-content>
            </kwd><kwd>
              <named-content content-type="family">Schendylidae</named-content>
            </kwd></kwd-group><mixed-citation publication-type="journal"><person-group><name><surname>Dyachkov</surname><given-names>Yurii V.</given-names></name><name><surname>Bonato</surname><given-names>Lucio</given-names></name></person-group><article-title>﻿An updated synthesis of the <tp:taxon-name><tp:taxon-name-part taxon-name-part-type="order">Geophilomorpha</tp:taxon-name-part></tp:taxon-name> (<tp:taxon-name><tp:taxon-name-part taxon-name-part-type="class">Chilopoda</tp:taxon-name-part></tp:taxon-name>) of Asian Russia</article-title><source>Zookeys</source><day>23</day><month>04</month><year>2024</year><volume>1198</volume><fpage>17</fpage><lpage>54</lpage><pub-id pub-id-type="doi">10.3897/zookeys.1198.119781</pub-id></mixed-citation></tp:treatment-meta><tp:nomenclature><label>﻿35.</label><tp:taxon-name>
            <object-id xmlns:xlink="http://www.w3.org/1999/xlink" content-type="arpha" xlink:type="simple">C4E48964-6480-50C1-BC78-CC928941CF3F</object-id>
            <tp:taxon-name-part taxon-name-part-type="genus" reg="Escaryus">Escaryus</tp:taxon-name-part>
            <tp:taxon-name-part taxon-name-part-type="species" reg="retusidens">retusidens</tp:taxon-name-part>
          </tp:taxon-name><tp:taxon-authority>Attems, 1904</tp:taxon-authority><tp:nomenclature-citation-list><tp:nomenclature-citation><tp:taxon-name>
                <tp:taxon-name-part taxon-name-part-type="genus" reg="Escaryus">Escaryus</tp:taxon-name-part>
                <tp:taxon-name-part taxon-name-part-type="species" reg="retusidens">retusidens</tp:taxon-name-part>
              </tp:taxon-name><comment><xref ref-type="bibr" rid="B4">Attems 1904</xref>: 121.</comment></tp:nomenclature-citation><tp:nomenclature-citation><tp:taxon-name>
                <tp:taxon-name-part taxon-name-part-type="genus" reg="Escaryus">Escaryus</tp:taxon-name-part>
                <tp:taxon-name-part taxon-name-part-type="species" reg="retusidens">retusidens</tp:taxon-name-part>
              </tp:taxon-name><comment>– <xref ref-type="bibr" rid="B7">Attems 1929</xref>: 96; <xref ref-type="bibr" rid="B103">Titova 1972</xref>: 135, 116; <xref ref-type="bibr" rid="B104">1973</xref>: 110; <xref ref-type="bibr" rid="B113">Volkova 2016</xref>: 675; <xref ref-type="bibr" rid="B117">Zuev 2016</xref>: 33; <xref ref-type="bibr" rid="B69">Nefediev et al. 2017a</xref>: 11; <xref ref-type="bibr" rid="B71">2017c</xref>: 222; <xref ref-type="bibr" rid="B72">2018</xref>: 239; <xref ref-type="bibr" rid="B40">Dyachkov and Tuf 2018</xref>: 295; <xref ref-type="bibr" rid="B68">Nefediev 2019</xref>: 27; <xref ref-type="bibr" rid="B35">Dyachkov 2022</xref>: 25.</comment></tp:nomenclature-citation></tp:nomenclature-citation-list></tp:nomenclature><tp:treatment-sec sec-type="type locality" id="SECID0EQVCK"><title>Type locality.</title><p>Kyrgyzstan: Issyk-Kul Region: “Przewalsk” (<xref ref-type="bibr" rid="B4">Attems 1904</xref>) = Karakol.</p></tp:treatment-sec><tp:treatment-sec sec-type="Type series" id="SECID0E1VCK"><title>Type series.</title><p><bold><italic>Syntypes</italic></bold>: 4 specimens, including 2 males and 2 females. Deposited in <named-content xmlns:xlink="http://www.w3.org/1999/xlink" content-type="dwc:institutional_code" xlink:title="Natural History Museum Vienna" xlink:href="http://grbio.org/institution/naturhistorisches-museum-wien-0" xlink:type="simple">NHMW</named-content> (<xref ref-type="bibr" rid="B55">Ilie et al. 2009</xref>).</p></tp:treatment-sec><tp:treatment-sec sec-type="diagnosis" id="SECID0ENWCK"><title>Diagnosis.</title><p>An <italic><tp:taxon-name><tp:taxon-name-part taxon-name-part-type="genus" reg="Escaryus">Escaryus</tp:taxon-name-part></tp:taxon-name></italic> species with body length reaching ≥ 4 cm; clypeus with small plagulae; labral arc relatively deep, with denticles long and obtuse; first maxillae with one pair of lappets; forcipular trochanteroprefemur, femur, and tibia with small denticles, tarsungulum with a small bulge; 49–55 leg-bearing segments; metasternites with relatively sparse setae; metasternite of the ultimate leg-bearing segment trapezoid, approximately as long as wide; coxal pores on both ventral and lateral sides of coxopleura; anal pores absent.</p></tp:treatment-sec><tp:treatment-sec sec-type="distribution" id="SECID0E1WCK"><title>Distribution.</title><p>Western Siberia: Altai krai, Republic of Altai, and Kemerovo oblast (<xref ref-type="bibr" rid="B69">Nefediev et al. 2017a</xref>, <xref ref-type="bibr" rid="B71">2017c</xref>, <xref ref-type="bibr" rid="B72">2018</xref>; <xref ref-type="bibr" rid="B68">Nefediev 2019</xref>). Possibly Far East (<xref ref-type="bibr" rid="B103">Titova 1972</xref>, <xref ref-type="bibr" rid="B104">1973</xref>; see Remarks). Outside Asian Russia: westwards to Moldova (<xref ref-type="bibr" rid="B104">Titova 1973</xref>; <xref ref-type="bibr" rid="B113">Volkova 2016</xref>; <xref ref-type="bibr" rid="B117">Zuev 2016</xref>; <xref ref-type="bibr" rid="B118">Zuev and Evsyukov 2016</xref>); southwards to Kazakhstan and Kyrgyzstan (<xref ref-type="bibr" rid="B4">Attems 1904</xref>; <xref ref-type="bibr" rid="B103">Titova 1972</xref>, <xref ref-type="bibr" rid="B104">1973</xref>; <xref ref-type="bibr" rid="B40">Dyachkov and Tuf 2018</xref>; <xref ref-type="bibr" rid="B35">Dyachkov 2022</xref>).</p></tp:treatment-sec><tp:treatment-sec sec-type="remarks" id="SECID0E3YCK"><title>Remarks.</title><p>A total of 19 males and 26 females collected from Trans-Ili Alatau (Almaty Region of Kazakhstan) were indicated by <xref ref-type="bibr" rid="B104">Titova (1973</xref>: 110) as lectotypes, but this action is not valid, as the syntypes still exist (<xref ref-type="bibr" rid="B55">Ilie et al. 2009</xref>).</p><p><xref ref-type="bibr" rid="B103">Titova (1972</xref>: 135; <xref ref-type="bibr" rid="B104">1973</xref>: 116) wrote “... it is possible to distinguish territories from Cisamuria to Kuzbass and Altai, where 4 species are spread: <italic><tp:taxon-name><tp:taxon-name-part taxon-name-part-type="genus" reg="Escaryus">E.</tp:taxon-name-part><tp:taxon-name-part taxon-name-part-type="species" reg="koreanus">koreanus</tp:taxon-name-part></tp:taxon-name></italic>, <italic><tp:taxon-name><tp:taxon-name-part taxon-name-part-type="genus" reg="Escaryus">E.</tp:taxon-name-part><tp:taxon-name-part taxon-name-part-type="species" reg="japonicus">japonicus</tp:taxon-name-part></tp:taxon-name></italic>, <italic><tp:taxon-name><tp:taxon-name-part taxon-name-part-type="genus" reg="Escaryus">E.</tp:taxon-name-part><tp:taxon-name-part taxon-name-part-type="species" reg="retusidens">retusidens</tp:taxon-name-part></tp:taxon-name></italic>, and <italic><tp:taxon-name><tp:taxon-name-part taxon-name-part-type="genus" reg="Escaryus">E.</tp:taxon-name-part><tp:taxon-name-part taxon-name-part-type="species" reg="chadaevae">chadaevae</tp:taxon-name-part></tp:taxon-name></italic>”. However, she did not mention material from this area when she listed the studied material of <italic><tp:taxon-name><tp:taxon-name-part taxon-name-part-type="genus" reg="Escaryus">E.</tp:taxon-name-part><tp:taxon-name-part taxon-name-part-type="species" reg="retusidens">retusidens</tp:taxon-name-part></tp:taxon-name></italic> (<xref ref-type="bibr" rid="B104">Titova 1973</xref>: 110): “Kazakhstan, Trans-Ili Alatau… Moreover, <italic><tp:taxon-name><tp:taxon-name-part taxon-name-part-type="genus" reg="Escaryus">E.</tp:taxon-name-part><tp:taxon-name-part taxon-name-part-type="species" reg="retusidens">retusidens</tp:taxon-name-part></tp:taxon-name></italic> were studied from the Dzhungarian Alatau, the Greater Caucasus, Crimea, Moldova, Rostov, Voronezh and Voroshilovograd oblasts”.</p></tp:treatment-sec><ref-list><ref id="B4"><mixed-citation xmlns:xlink="http://www.w3.org/1999/xlink" xlink:type="simple"><person-group><name name-style="western"><surname>Attems</surname><given-names>C</given-names></name></person-group> (<year>1904</year>) <article-title>Central- und hoch-asiatische Myriopoden. Gesammelt im Jahre 1900 von Dr. von Almassy und Dr. von Stummer. Zoologische Jahrbucher.</article-title><source>Abteilung fur Systematik, Ökologie und Geographie der Tiere</source><volume>20</volume>: <fpage>113</fpage>–<lpage>130</lpage>. <ext-link xlink:href="10.5962/bhl.part.18578" ext-link-type="doi" xlink:type="simple">https://doi.org/10.5962/bhl.part.18578</ext-link></mixed-citation></ref><ref id="B7"><mixed-citation xmlns:xlink="http://www.w3.org/1999/xlink" xlink:type="simple"><person-group><name name-style="western"><surname>Attems</surname><given-names>C</given-names></name></person-group> (<year>1929</year>) <article-title><tp:taxon-name><tp:taxon-name-part taxon-name-part-type="subphylum">Myriapoda</tp:taxon-name-part></tp:taxon-name>. 1. <tp:taxon-name><tp:taxon-name-part taxon-name-part-type="order">Geophilomorpha</tp:taxon-name-part></tp:taxon-name>.</article-title><source>Das Tierreich</source><volume>52</volume>: <fpage>1</fpage>–<lpage>388</lpage>. <ext-link xlink:href="10.1515/9783111430638" ext-link-type="doi" xlink:type="simple">https://doi.org/10.1515/9783111430638</ext-link></mixed-citation></ref><ref id="B103"><mixed-citation xmlns:xlink="http://www.w3.org/1999/xlink" xlink:type="simple"><person-group><name name-style="western"><surname>Titova</surname><given-names>LP</given-names></name></person-group> (<year>1972</year>) <article-title>Pattern of the distribution of the genus <italic><tp:taxon-name><tp:taxon-name-part taxon-name-part-type="genus">Escaryus</tp:taxon-name-part></tp:taxon-name></italic> (<tp:taxon-name><tp:taxon-name-part taxon-name-part-type="class">Chilopoda</tp:taxon-name-part></tp:taxon-name>) in the USSR.</article-title> In: <person-group><name name-style="western"><surname>Ghilarov</surname><given-names>MS</given-names></name></person-group> (<role>Ed.</role>) <issue-title>Problemy pochvennoi zoologii.</issue-title><source>Materials of the 4<sup>th</sup> All-Union Conference. Baku, 1972. Nauka Publisher, Moscow</source>, <fpage>135</fpage>–<lpage>136</lpage>. [In Russian]</mixed-citation></ref><ref id="B104"><mixed-citation xmlns:xlink="http://www.w3.org/1999/xlink" xlink:type="simple"><person-group><name name-style="western"><surname>Titova</surname><given-names>LP</given-names></name></person-group> (<year>1973</year>) <article-title>New species of the genus <italic><tp:taxon-name><tp:taxon-name-part taxon-name-part-type="genus">Escaryus</tp:taxon-name-part></tp:taxon-name></italic> Cook et Collins (<tp:taxon-name><tp:taxon-name-part taxon-name-part-type="family">Schendylidae</tp:taxon-name-part></tp:taxon-name>, <tp:taxon-name><tp:taxon-name-part taxon-name-part-type="class">Chilopoda</tp:taxon-name-part></tp:taxon-name>).</article-title> In: <person-group><name name-style="western"><surname>Ghilarov</surname><given-names>MS</given-names></name></person-group> (<role>Ed.</role>) <issue-title>Ekologiya pochvennykh bespozvonochnykh.</issue-title><source>Nauka Publisher, Moscow</source>, <fpage>94</fpage>–<lpage>119</lpage>. [In Russian]</mixed-citation></ref><ref id="B113"><mixed-citation xmlns:xlink="http://www.w3.org/1999/xlink" xlink:type="simple"><person-group><name name-style="western"><surname>Volkova</surname><given-names>YuS</given-names></name></person-group> (<year>2016</year>) <article-title>An annotated catalogue of geophilomorph centipedes (<tp:taxon-name><tp:taxon-name-part taxon-name-part-type="class">Chilopoda</tp:taxon-name-part></tp:taxon-name>, <tp:taxon-name><tp:taxon-name-part taxon-name-part-type="order">Geophilomorpha</tp:taxon-name-part></tp:taxon-name>) from the European part of Russia.</article-title><source>Zoologicheskii Zhurnal</source><volume>95</volume>(<issue>6</issue>): <fpage>669</fpage>–<lpage>678</lpage>. [In Russian, with English summary] <ext-link xlink:href="10.1134/S0013873816040138" ext-link-type="doi" xlink:type="simple">https://doi.org/10.1134/S0013873816040138</ext-link></mixed-citation></ref><ref id="B117"><mixed-citation xmlns:xlink="http://www.w3.org/1999/xlink" xlink:type="simple"><person-group><name name-style="western"><surname>Zuev</surname><given-names>RV</given-names></name></person-group> (<year>2016</year>) <article-title>Centipedes (<tp:taxon-name><tp:taxon-name-part taxon-name-part-type="class">Chilopoda</tp:taxon-name-part></tp:taxon-name>) from the Stavropol Territory, northern Caucasus, Russia.</article-title><source><tp:taxon-name><tp:taxon-name-part taxon-name-part-type="phylum">Arthropoda</tp:taxon-name-part></tp:taxon-name> Selecta</source><volume>25</volume>(<issue>1</issue>): <fpage>23</fpage>–<lpage>38</lpage>. <ext-link xlink:href="10.15298/arthsel.25.1.03" ext-link-type="doi" xlink:type="simple">https://doi.org/10.15298/arthsel.25.1.03</ext-link></mixed-citation></ref><ref id="B69"><mixed-citation xmlns:xlink="http://www.w3.org/1999/xlink" xlink:type="simple"><person-group><name name-style="western"><surname>Nefediev</surname><given-names>PS</given-names></name><name name-style="western"><surname>Tuf</surname><given-names>IH</given-names></name><name name-style="western"><surname>Farzalieva</surname><given-names>GS</given-names></name></person-group> (<year>2017a</year>) <article-title>Centipedes from urban areas in southwestern Siberia, Russia (<tp:taxon-name><tp:taxon-name-part taxon-name-part-type="class">Chilopoda</tp:taxon-name-part></tp:taxon-name>). Part 2. <tp:taxon-name><tp:taxon-name-part taxon-name-part-type="order">Geophilomorpha</tp:taxon-name-part></tp:taxon-name>.</article-title><source><tp:taxon-name><tp:taxon-name-part taxon-name-part-type="phylum">Arthropoda</tp:taxon-name-part></tp:taxon-name> Selecta</source><volume>26</volume>(<issue>1</issue>): <fpage>8</fpage>–<lpage>14</lpage>. <ext-link xlink:href="10.15298/arthsel.26.1.02" ext-link-type="doi" xlink:type="simple">https://doi.org/10.15298/arthsel.26.1.02</ext-link></mixed-citation></ref><ref id="B71"><mixed-citation xmlns:xlink="http://www.w3.org/1999/xlink" xlink:type="simple"><person-group><name name-style="western"><surname>Nefediev</surname><given-names>PS</given-names></name><name name-style="western"><surname>Farzalieva</surname><given-names>GS</given-names></name><name name-style="western"><surname>Tuf</surname><given-names>IH</given-names></name></person-group> (<year>2017c</year>) <article-title>A preliminary review of the centipede fauna of the Altai State Nature Biosphere Reserve, southwestern Siberia, Russia (<tp:taxon-name><tp:taxon-name-part taxon-name-part-type="class">Chilopoda</tp:taxon-name-part></tp:taxon-name>: <tp:taxon-name><tp:taxon-name-part taxon-name-part-type="order">Lithobiomorpha</tp:taxon-name-part></tp:taxon-name>, <tp:taxon-name><tp:taxon-name-part taxon-name-part-type="order">Geophilomorpha</tp:taxon-name-part></tp:taxon-name>).</article-title><source><tp:taxon-name><tp:taxon-name-part taxon-name-part-type="phylum">Arthropoda</tp:taxon-name-part></tp:taxon-name> Selecta</source><volume>26</volume>(<issue>3</issue>): <fpage>217</fpage>–<lpage>224</lpage>. <ext-link xlink:href="10.15298/arthsel.26.3.02" ext-link-type="doi" xlink:type="simple">https://doi.org/10.15298/arthsel.26.3.02</ext-link></mixed-citation></ref><ref id="B72"><mixed-citation xmlns:xlink="http://www.w3.org/1999/xlink" xlink:type="simple"><person-group><name name-style="western"><surname>Nefediev</surname><given-names>PS</given-names></name><name name-style="western"><surname>Farzalieva</surname><given-names>GS</given-names></name><name name-style="western"><surname>Tuf</surname><given-names>IH</given-names></name><name name-style="western"><surname>Nedoev</surname><given-names>KK</given-names></name><name name-style="western"><surname>Niyazov</surname><given-names>ST</given-names></name></person-group> (<year>2018</year>) <article-title>Millipede and centipede assemblages on the northern and southern slopes of the lowland Altais, southwestern Siberia, Russia (<tp:taxon-name><tp:taxon-name-part taxon-name-part-type="class">Diplopoda</tp:taxon-name-part></tp:taxon-name>, <tp:taxon-name><tp:taxon-name-part taxon-name-part-type="class">Chilopoda</tp:taxon-name-part></tp:taxon-name>).</article-title><source>ZooKeys</source><volume>741</volume>: <fpage>219</fpage>–<lpage>254</lpage>. <ext-link xlink:href="10.3897/zookeys.741.21936" ext-link-type="doi" xlink:type="simple">https://doi.org/10.3897/zookeys.741.21936</ext-link></mixed-citation></ref><ref id="B40"><mixed-citation xmlns:xlink="http://www.w3.org/1999/xlink" xlink:type="simple"><person-group><name name-style="western"><surname>Dyachkov</surname><given-names>YuV</given-names></name><name name-style="western"><surname>Tuf</surname><given-names>IH</given-names></name></person-group> (<year>2018</year>) <article-title>New data on the genus <italic><tp:taxon-name><tp:taxon-name-part taxon-name-part-type="genus">Escaryus</tp:taxon-name-part></tp:taxon-name></italic> Cook et Collins, 1891 (<tp:taxon-name><tp:taxon-name-part taxon-name-part-type="class">Chilopoda</tp:taxon-name-part></tp:taxon-name>: <tp:taxon-name><tp:taxon-name-part taxon-name-part-type="order">Geophilomorpha</tp:taxon-name-part></tp:taxon-name>: <tp:taxon-name><tp:taxon-name-part taxon-name-part-type="family">Schendylidae</tp:taxon-name-part></tp:taxon-name>) from Kazakhstan.</article-title><source><tp:taxon-name><tp:taxon-name-part taxon-name-part-type="phylum">Arthropoda</tp:taxon-name-part></tp:taxon-name> Selecta</source><volume>26</volume>(<issue>4</issue>): <fpage>293</fpage>–<lpage>299</lpage>. <ext-link xlink:href="10.15298/arthsel.27.4.04" ext-link-type="doi" xlink:type="simple">https://doi.org/10.15298/arthsel.27.4.04</ext-link></mixed-citation></ref><ref id="B68"><mixed-citation xmlns:xlink="http://www.w3.org/1999/xlink" xlink:type="simple"><person-group><name name-style="western"><surname>Nefediev</surname><given-names>PS</given-names></name></person-group> (<year>2019</year>) <article-title>New records of geophilomorph centipedes (<tp:taxon-name><tp:taxon-name-part taxon-name-part-type="class">Chilopoda</tp:taxon-name-part></tp:taxon-name>: <tp:taxon-name><tp:taxon-name-part taxon-name-part-type="order">Geophilomorpha</tp:taxon-name-part></tp:taxon-name>) from natural and anthropogenic habitats of Siberia.</article-title><source>Far Eastern Entomologist = Dal’nevostochnyi Entomolog</source><volume>380</volume>: <fpage>23</fpage>–<lpage>28</lpage>. <ext-link xlink:href="10.25221/fee.380.4" ext-link-type="doi" xlink:type="simple">https://doi.org/10.25221/fee.380.4</ext-link></mixed-citation></ref><ref id="B35"><mixed-citation xmlns:xlink="http://www.w3.org/1999/xlink" xlink:type="simple"><person-group><name name-style="western"><surname>Dyachkov</surname><given-names>YuV</given-names></name></person-group> (<year>2022</year>) <article-title>On new records of <tp:taxon-name><tp:taxon-name-part taxon-name-part-type="order">Geophilomorpha</tp:taxon-name-part></tp:taxon-name> (<tp:taxon-name><tp:taxon-name-part taxon-name-part-type="class">Chilopoda</tp:taxon-name-part></tp:taxon-name>) from Middle Asia.</article-title><source>Ecologica Montenegrina</source><volume>60</volume>: <fpage>70</fpage>–<lpage>79</lpage>. <ext-link xlink:href="10.37828/em.2022.60.11" ext-link-type="doi" xlink:type="simple">https://doi.org/10.37828/em.2022.60.11</ext-link></mixed-citation></ref><ref id="B55"><mixed-citation xmlns:xlink="http://www.w3.org/1999/xlink" xlink:type="simple"><person-group><name name-style="western"><surname>Ilie</surname><given-names>V</given-names></name><name name-style="western"><surname>Schiller</surname><given-names>E</given-names></name><name name-style="western"><surname>Stagl</surname><given-names>V</given-names></name></person-group> (<year>2009</year>) <article-title>Type specimens of the <tp:taxon-name><tp:taxon-name-part taxon-name-part-type="order">Geophilomorpha</tp:taxon-name-part></tp:taxon-name> (<tp:taxon-name><tp:taxon-name-part taxon-name-part-type="class">Chilopoda</tp:taxon-name-part></tp:taxon-name>) in the Natural History Museum in Vienna. Kataloge der wissenschaftlichen Sammlungen des Naturhistorischen Museum in Wien.</article-title><source>Verlag des Naturhistorischen Museum in Vienna</source><volume>22</volume>(<issue>4</issue>): <fpage>1</fpage>–<lpage>75</lpage>.</mixed-citation></ref><ref id="B118"><mixed-citation xmlns:xlink="http://www.w3.org/1999/xlink" xlink:type="simple"><person-group><name name-style="western"><surname>Zuev</surname><given-names>RV</given-names></name><name name-style="western"><surname>Evsyukov</surname><given-names>AP</given-names></name></person-group> (<year>2016</year>) <article-title>Centipedes (<tp:taxon-name><tp:taxon-name-part taxon-name-part-type="class">Chilopoda</tp:taxon-name-part></tp:taxon-name>) from the Rostov-on-Don Region, southern Russia.</article-title><source>Russian Entomological Journal</source><volume>25</volume>(<issue>4</issue>): <fpage>417</fpage>–<lpage>426</lpage>. <ext-link xlink:href="10.15298/rusentj.25.4.12" ext-link-type="doi" xlink:type="simple">https://doi.org/10.15298/rusentj.25.4.12</ext-link></mixed-citation></ref></ref-list></tp:taxon-treatment>
