# Supplementary material for: ﻿An updated synthesis of the Geophilomorpha (Chilopoda) of Asian Russia
Source: Zookeys. 2024 Apr 23;1198:17–54. doi: 10.3897/zookeys.1198.119781 (PMC11061560; doi:10.3897/zookeys.1198.119781)
Supplement: XML Treatment for Escaryus sachalinus [file zookeys.1198.119781-treatment44.xml]

<!DOCTYPE tp:taxon-treatment
  PUBLIC "-//TaxonX//DTD Taxonomic Treatment Publishing DTD v0 20100105//EN" "tax-treatment-NSO.dtd">
<tp:taxon-treatment xmlns:tp="http://www.plazi.org/taxpub"><tp:treatment-meta><kwd-group><label>Taxon classification</label><kwd>
              <named-content content-type="kingdom">Animalia</named-content>
            </kwd><kwd>
              <named-content content-type="order">Geophilomorpha</named-content>
            </kwd><kwd>
              <named-content content-type="family">Schendylidae</named-content>
            </kwd></kwd-group><mixed-citation publication-type="journal"><person-group><name><surname>Dyachkov</surname><given-names>Yurii V.</given-names></name><name><surname>Bonato</surname><given-names>Lucio</given-names></name></person-group><article-title>﻿An updated synthesis of the <tp:taxon-name><tp:taxon-name-part taxon-name-part-type="order">Geophilomorpha</tp:taxon-name-part></tp:taxon-name> (<tp:taxon-name><tp:taxon-name-part taxon-name-part-type="class">Chilopoda</tp:taxon-name-part></tp:taxon-name>) of Asian Russia</article-title><source>Zookeys</source><day>23</day><month>04</month><year>2024</year><volume>1198</volume><fpage>17</fpage><lpage>54</lpage><pub-id pub-id-type="doi">10.3897/zookeys.1198.119781</pub-id></mixed-citation></tp:treatment-meta><tp:nomenclature><label>﻿36.</label><tp:taxon-name>
            <object-id xmlns:xlink="http://www.w3.org/1999/xlink" content-type="arpha" xlink:type="simple">753ECBF4-3359-5B8C-BFA8-7FE922A7E429</object-id>
            <tp:taxon-name-part taxon-name-part-type="genus" reg="Escaryus">Escaryus</tp:taxon-name-part>
            <tp:taxon-name-part taxon-name-part-type="species" reg="sachalinus">sachalinus</tp:taxon-name-part>
          </tp:taxon-name><tp:taxon-authority>Takakuwa, 1935</tp:taxon-authority><tp:nomenclature-citation-list><tp:nomenclature-citation><tp:taxon-name>
                <tp:taxon-name-part taxon-name-part-type="genus" reg="Escaryus">Escaryus</tp:taxon-name-part>
                <tp:taxon-name-part taxon-name-part-type="species" reg="sachalinus">sachalinus</tp:taxon-name-part>
              </tp:taxon-name><comment><xref ref-type="bibr" rid="B94">Takakuwa 1935</xref>: 48.</comment></tp:nomenclature-citation><tp:nomenclature-citation><tp:taxon-name>
                <tp:taxon-name-part taxon-name-part-type="genus" reg="Escaryus">Escaryus</tp:taxon-name-part>
                <tp:taxon-name-part taxon-name-part-type="species" reg="sachalinus">sachalinus</tp:taxon-name-part>
              </tp:taxon-name><comment>– <xref ref-type="bibr" rid="B102">Titova 1969</xref>: 165; <xref ref-type="bibr" rid="B103">1972</xref>: 135; <xref ref-type="bibr" rid="B104">1973</xref>: 94, 118; <xref ref-type="bibr" rid="B82">Shinohara 1972</xref>: 66; <xref ref-type="bibr" rid="B59">Kurcheva 1977</xref>: 45.</comment></tp:nomenclature-citation></tp:nomenclature-citation-list></tp:nomenclature><tp:treatment-sec sec-type="Type localities" id="SECID0EQ5CK"><title>Type localities.</title><p>Russia: Sakhalin oblast: “Sachalin” = Sakhalin Isl. Japan: Hokkaido Isl.: “Sapporo” (both <xref ref-type="bibr" rid="B94">Takakuwa 1935</xref>).</p></tp:treatment-sec><tp:treatment-sec sec-type="Type series" id="SECID0E15CK"><title>Type series.</title><p><bold><italic>Syntypes</italic></bold>: 3 specimens. Depository unknown.</p></tp:treatment-sec><tp:treatment-sec sec-type="diagnosis" id="SECID0EF6CK"><title>Diagnosis.</title><p>An <italic><tp:taxon-name><tp:taxon-name-part taxon-name-part-type="genus" reg="Escaryus">Escaryus</tp:taxon-name-part></tp:taxon-name></italic> species with body length reaching ≥ 3 cm; clypeus without plagulae; labral arc relatively deep, with denticles short and obtuse; first maxillae with lappets; all forcipular articles with small denticles, except tarsungulum; 35–39 leg-bearing segments; metasternite of the ultimate leg-bearing segment rectangular, ~ 1.5× as long as wide; numerous coxal pores on ventral side of coxopleuron; anal pores present.</p></tp:treatment-sec><tp:treatment-sec sec-type="distribution" id="SECID0ES6CK"><title>Distribution.</title><p>Far East: Sakhalin oblast (Sakhalin Isl.) (<xref ref-type="bibr" rid="B104">Titova 1973</xref>; <xref ref-type="bibr" rid="B59">Kurcheva 1977</xref>). Outside Asian Russia: Japan (<xref ref-type="bibr" rid="B94">Takakuwa 1935</xref>; <xref ref-type="bibr" rid="B82">Shinohara 1972</xref>) and northern China (<xref ref-type="bibr" rid="B82">Shinohara 1972</xref>).</p></tp:treatment-sec><ref-list><ref id="B94"><mixed-citation xmlns:xlink="http://www.w3.org/1999/xlink" xlink:type="simple"><person-group><name name-style="western"><surname>Takakuwa</surname><given-names>Y</given-names></name></person-group> (<year>1935</year>) <article-title>Über Japanische <italic><tp:taxon-name><tp:taxon-name-part taxon-name-part-type="genus">Escaryus</tp:taxon-name-part></tp:taxon-name></italic>-Arten.</article-title><source>Transactions of the Sapporo Natural History Society</source><volume>14</volume>: <fpage>46</fpage>–<lpage>50</lpage>.</mixed-citation></ref><ref id="B102"><mixed-citation xmlns:xlink="http://www.w3.org/1999/xlink" xlink:type="simple"><person-group><name name-style="western"><surname>Titova</surname><given-names>LP</given-names></name></person-group> (<year>1969</year>) <article-title>Geophilids of the USSR fauna and news in the distribution of the fam. <tp:taxon-name><tp:taxon-name-part taxon-name-part-type="family">Mecistocephalidae</tp:taxon-name-part></tp:taxon-name>.</article-title> In: <person-group><name name-style="western"><surname>Aleinikova</surname><given-names>MM</given-names></name></person-group> (<role>Ed.</role>) <issue-title>Problems of soil zoology.</issue-title><source>Materials of the 3<sup>th</sup> All-Union Conference, Kazan. Nauka Publisher, Moscow</source>, <fpage>165</fpage>–<lpage>166</lpage>. [In Russian]</mixed-citation></ref><ref id="B103"><mixed-citation xmlns:xlink="http://www.w3.org/1999/xlink" xlink:type="simple"><person-group><name name-style="western"><surname>Titova</surname><given-names>LP</given-names></name></person-group> (<year>1972</year>) <article-title>Pattern of the distribution of the genus <italic><tp:taxon-name><tp:taxon-name-part taxon-name-part-type="genus">Escaryus</tp:taxon-name-part></tp:taxon-name></italic> (<tp:taxon-name><tp:taxon-name-part taxon-name-part-type="class">Chilopoda</tp:taxon-name-part></tp:taxon-name>) in the USSR.</article-title> In: <person-group><name name-style="western"><surname>Ghilarov</surname><given-names>MS</given-names></name></person-group> (<role>Ed.</role>) <issue-title>Problemy pochvennoi zoologii.</issue-title><source>Materials of the 4<sup>th</sup> All-Union Conference. Baku, 1972. Nauka Publisher, Moscow</source>, <fpage>135</fpage>–<lpage>136</lpage>. [In Russian]</mixed-citation></ref><ref id="B104"><mixed-citation xmlns:xlink="http://www.w3.org/1999/xlink" xlink:type="simple"><person-group><name name-style="western"><surname>Titova</surname><given-names>LP</given-names></name></person-group> (<year>1973</year>) <article-title>New species of the genus <italic><tp:taxon-name><tp:taxon-name-part taxon-name-part-type="genus">Escaryus</tp:taxon-name-part></tp:taxon-name></italic> Cook et Collins (<tp:taxon-name><tp:taxon-name-part taxon-name-part-type="family">Schendylidae</tp:taxon-name-part></tp:taxon-name>, <tp:taxon-name><tp:taxon-name-part taxon-name-part-type="class">Chilopoda</tp:taxon-name-part></tp:taxon-name>).</article-title> In: <person-group><name name-style="western"><surname>Ghilarov</surname><given-names>MS</given-names></name></person-group> (<role>Ed.</role>) <issue-title>Ekologiya pochvennykh bespozvonochnykh.</issue-title><source>Nauka Publisher, Moscow</source>, <fpage>94</fpage>–<lpage>119</lpage>. [In Russian]</mixed-citation></ref><ref id="B82"><mixed-citation xmlns:xlink="http://www.w3.org/1999/xlink" xlink:type="simple"><person-group><name name-style="western"><surname>Shinohara</surname><given-names>K</given-names></name></person-group> (<year>1972</year>) <article-title>Some Chilopods of the Hidaka Mountain Range in Hokkaido, Northern Japan.</article-title><source>Memoirs of the National Science Museum, Tokyo</source><volume>5</volume>: <fpage>65</fpage>–<lpage>73</lpage>.</mixed-citation></ref><ref id="B59"><mixed-citation xmlns:xlink="http://www.w3.org/1999/xlink" xlink:type="simple"><person-group><name name-style="western"><surname>Kurcheva</surname><given-names>GF</given-names></name></person-group> (<year>1977</year>) <source>Soil invertebrates of Soviet Far East.</source><publisher-name>Nauka Publisher</publisher-name>, <publisher-loc>Moscow</publisher-loc>, <size units="page">132 pp</size>. [In Russian]</mixed-citation></ref></ref-list></tp:taxon-treatment>
