# Supplementary material for: ﻿An updated synthesis of the Geophilomorpha (Chilopoda) of Asian Russia
Source: Zookeys. 2024 Apr 23;1198:17–54. doi: 10.3897/zookeys.1198.119781 (PMC11061560; doi:10.3897/zookeys.1198.119781)
Supplement: XML Treatment for Escaryus sibiricus [file zookeys.1198.119781-treatment45.xml]

<!DOCTYPE tp:taxon-treatment
  PUBLIC "-//TaxonX//DTD Taxonomic Treatment Publishing DTD v0 20100105//EN" "tax-treatment-NSO.dtd">
<tp:taxon-treatment xmlns:tp="http://www.plazi.org/taxpub"><tp:treatment-meta><kwd-group><label>Taxon classification</label><kwd>
              <named-content content-type="kingdom">Animalia</named-content>
            </kwd><kwd>
              <named-content content-type="order">Geophilomorpha</named-content>
            </kwd><kwd>
              <named-content content-type="family">Schendylidae</named-content>
            </kwd></kwd-group><mixed-citation publication-type="journal"><person-group><name><surname>Dyachkov</surname><given-names>Yurii V.</given-names></name><name><surname>Bonato</surname><given-names>Lucio</given-names></name></person-group><article-title>﻿An updated synthesis of the <tp:taxon-name><tp:taxon-name-part taxon-name-part-type="order">Geophilomorpha</tp:taxon-name-part></tp:taxon-name> (<tp:taxon-name><tp:taxon-name-part taxon-name-part-type="class">Chilopoda</tp:taxon-name-part></tp:taxon-name>) of Asian Russia</article-title><source>Zookeys</source><day>23</day><month>04</month><year>2024</year><volume>1198</volume><fpage>17</fpage><lpage>54</lpage><pub-id pub-id-type="doi">10.3897/zookeys.1198.119781</pub-id></mixed-citation></tp:treatment-meta><tp:nomenclature><label>﻿37.</label><tp:taxon-name>
            <object-id xmlns:xlink="http://www.w3.org/1999/xlink" content-type="arpha" xlink:type="simple">B9897045-E641-5D7E-9857-F8FC4CDA1A0A</object-id>
            <tp:taxon-name-part taxon-name-part-type="genus" reg="Escaryus">Escaryus</tp:taxon-name-part>
            <tp:taxon-name-part taxon-name-part-type="species" reg="sibiricus">sibiricus</tp:taxon-name-part>
          </tp:taxon-name><tp:taxon-authority>Cook, 1899</tp:taxon-authority><tp:nomenclature-citation-list><tp:nomenclature-citation><tp:taxon-name>
                <tp:taxon-name-part taxon-name-part-type="genus" reg="Escaryus">Escaryus</tp:taxon-name-part>
                <tp:taxon-name-part taxon-name-part-type="species" reg="sibiricus">sibiricus</tp:taxon-name-part>
              </tp:taxon-name><comment><xref ref-type="bibr" rid="B26">Cook 1899</xref>: 304.</comment></tp:nomenclature-citation><tp:nomenclature-citation><tp:taxon-name>
                <tp:taxon-name-part taxon-name-part-type="genus" reg="Escaryus">Escaryus</tp:taxon-name-part>
                <tp:taxon-name-part taxon-name-part-type="species" reg="sibiricus">sibiricus</tp:taxon-name-part>
              </tp:taxon-name><comment>– <xref ref-type="bibr" rid="B4">Attems 1904</xref>: 122; <xref ref-type="bibr" rid="B6">1927</xref>: 301; <xref ref-type="bibr" rid="B7">1929</xref>: 95; <xref ref-type="bibr" rid="B103">Titova 1972</xref>: 135; <xref ref-type="bibr" rid="B104">1973</xref>: 94, 113; <xref ref-type="bibr" rid="B48">Ganin 1997</xref>: 141; <xref ref-type="bibr" rid="B101">Thofern et al. 2021</xref>: 30.</comment></tp:nomenclature-citation></tp:nomenclature-citation-list></tp:nomenclature><tp:treatment-sec sec-type="type locality" id="SECID0EKDDK"><title>Type locality.</title><p>Russia: Maritime krai: “Vladivostock” (<xref ref-type="bibr" rid="B26">Cook 1899</xref>) = Vladivostok city, <named-content xmlns:xlink="http://www.w3.org/1999/xlink" content-type="dwc:verbatimCoordinates" xlink:type="simple"><named-content content-type="geo-json" specific-use="{&#34;type&#34;:&#34;Point&#34;,&#34;coordinates&#34;:[131.900000,43.116667]}" id="NCID0EXDDK" xlink:type="simple">43°7'N, 131°54'E</named-content></named-content>.</p></tp:treatment-sec><tp:treatment-sec sec-type="Type series" id="SECID0E3DDK"><title>Type series.</title><p><bold><italic>Syntypes</italic></bold>: 12 specimens, both sexes, including 10 specimens deposited in <named-content xmlns:xlink="http://www.w3.org/1999/xlink" content-type="dwc:institutional_code" xlink:title="Zoological Museum in Hamburg" xlink:href="http://grbio.org/institution/zoologisches-museum-hamburg" xlink:type="simple">ZMH</named-content> (<xref ref-type="bibr" rid="B101">Thofern et al. 2021</xref>) and 2 specimens deposited in <named-content xmlns:xlink="http://www.w3.org/1999/xlink" content-type="dwc:institutional_code" xlink:title="Natural History Museum Vienna" xlink:href="http://grbio.org/institution/naturhistorisches-museum-wien-0" xlink:type="simple">NHMW</named-content> (<xref ref-type="bibr" rid="B55">Ilie et al. 2009</xref>).</p></tp:treatment-sec><tp:treatment-sec sec-type="diagnosis" id="SECID0EXEDK"><title>Diagnosis.</title><p>An <italic><tp:taxon-name><tp:taxon-name-part taxon-name-part-type="genus" reg="Escaryus">Escaryus</tp:taxon-name-part></tp:taxon-name></italic> species with body length reaching 6.5 cm; labral arc relatively shallow, with middle denticles obtuse and lateral ones long and pointed; first maxillae with two pairs of lappets; forcipular trochanteroprefemur with a small distal bulge, other forcipular articles without denticles; 49–51 leg-bearing segments; metasternite of the ultimate leg-bearing segment rectangular, ~ 2× as long as wide; coxal pores of different size, on both ventral and lateral sides, including a pair of much larger ventral pores on each coxopleuron; anal pores absent.</p></tp:treatment-sec><tp:treatment-sec sec-type="distribution" id="SECID0EEFDK"><title>Distribution.</title><p>Far East: Maritime krai (<xref ref-type="bibr" rid="B26">Cook 1899</xref>; <xref ref-type="bibr" rid="B4">Attems 1904</xref>) and Amur oblast (<xref ref-type="bibr" rid="B48">Ganin 1997</xref>). Outside Asian Russia: no records.</p></tp:treatment-sec><tp:treatment-sec sec-type="remarks" id="SECID0EWFDK"><title>Remarks.</title><p><xref ref-type="bibr" rid="B102">Titova (1969)</xref> reported this species from Western Siberia (Kemerovo oblast) but later (<xref ref-type="bibr" rid="B104">Titova 1973</xref>) she regarded the same record as <italic><tp:taxon-name><tp:taxon-name-part taxon-name-part-type="genus" reg="Escaryus">E.</tp:taxon-name-part><tp:taxon-name-part taxon-name-part-type="species" reg="koreanus">koreanus</tp:taxon-name-part></tp:taxon-name></italic>, even though she also suggested that the latter species can be a junior synonym of <italic><tp:taxon-name><tp:taxon-name-part taxon-name-part-type="genus" reg="Escaryus">E.</tp:taxon-name-part><tp:taxon-name-part taxon-name-part-type="species" reg="sibiricus">sibiricus</tp:taxon-name-part></tp:taxon-name></italic>. The anal pores were indicated as absent by <xref ref-type="bibr" rid="B26">Cook (1899)</xref> and <xref ref-type="bibr" rid="B4">Attems (1904)</xref> but illustrated as present in specimens identified as <italic><tp:taxon-name><tp:taxon-name-part taxon-name-part-type="genus" reg="Escaryus">E.</tp:taxon-name-part><tp:taxon-name-part taxon-name-part-type="species" reg="sibiricus">sibiricus</tp:taxon-name-part></tp:taxon-name></italic> by <xref ref-type="bibr" rid="B101">Thofern et al. (2021)</xref>, and they are known to be present in <italic><tp:taxon-name><tp:taxon-name-part taxon-name-part-type="genus" reg="Escaryus">E.</tp:taxon-name-part><tp:taxon-name-part taxon-name-part-type="species" reg="koreanus">koreanus</tp:taxon-name-part></tp:taxon-name></italic>.</p></tp:treatment-sec><ref-list><ref id="B26"><mixed-citation xmlns:xlink="http://www.w3.org/1999/xlink" xlink:type="simple"><person-group><name name-style="western"><surname>Cook</surname><given-names>OF</given-names></name></person-group> (<year>1899</year>) <article-title>The <tp:taxon-name><tp:taxon-name-part taxon-name-part-type="superfamily">Geophiloidea</tp:taxon-name-part></tp:taxon-name> of Florida Keys.</article-title><source>Proceedings of the Entomological Society of Washington</source><volume>4</volume>: <fpage>303</fpage>–<lpage>312</lpage>.</mixed-citation></ref><ref id="B4"><mixed-citation xmlns:xlink="http://www.w3.org/1999/xlink" xlink:type="simple"><person-group><name name-style="western"><surname>Attems</surname><given-names>C</given-names></name></person-group> (<year>1904</year>) <article-title>Central- und hoch-asiatische Myriopoden. Gesammelt im Jahre 1900 von Dr. von Almassy und Dr. von Stummer. Zoologische Jahrbucher.</article-title><source>Abteilung fur Systematik, Ökologie und Geographie der Tiere</source><volume>20</volume>: <fpage>113</fpage>–<lpage>130</lpage>. <ext-link xlink:href="10.5962/bhl.part.18578" ext-link-type="doi" xlink:type="simple">https://doi.org/10.5962/bhl.part.18578</ext-link></mixed-citation></ref><ref id="B6"><mixed-citation xmlns:xlink="http://www.w3.org/1999/xlink" xlink:type="simple"><person-group><name name-style="western"><surname>Attems</surname><given-names>C</given-names></name></person-group> (<year>1927</year>) <article-title>Neue Chilopoden.</article-title><source>Zoologischer Anzeiger</source><volume>72</volume>: <fpage>291</fpage>–<lpage>305</lpage>.</mixed-citation></ref><ref id="B7"><mixed-citation xmlns:xlink="http://www.w3.org/1999/xlink" xlink:type="simple"><person-group><name name-style="western"><surname>Attems</surname><given-names>C</given-names></name></person-group> (<year>1929</year>) <article-title><tp:taxon-name><tp:taxon-name-part taxon-name-part-type="subphylum">Myriapoda</tp:taxon-name-part></tp:taxon-name>. 1. <tp:taxon-name><tp:taxon-name-part taxon-name-part-type="order">Geophilomorpha</tp:taxon-name-part></tp:taxon-name>.</article-title><source>Das Tierreich</source><volume>52</volume>: <fpage>1</fpage>–<lpage>388</lpage>. <ext-link xlink:href="10.1515/9783111430638" ext-link-type="doi" xlink:type="simple">https://doi.org/10.1515/9783111430638</ext-link></mixed-citation></ref><ref id="B103"><mixed-citation xmlns:xlink="http://www.w3.org/1999/xlink" xlink:type="simple"><person-group><name name-style="western"><surname>Titova</surname><given-names>LP</given-names></name></person-group> (<year>1972</year>) <article-title>Pattern of the distribution of the genus <italic><tp:taxon-name><tp:taxon-name-part taxon-name-part-type="genus">Escaryus</tp:taxon-name-part></tp:taxon-name></italic> (<tp:taxon-name><tp:taxon-name-part taxon-name-part-type="class">Chilopoda</tp:taxon-name-part></tp:taxon-name>) in the USSR.</article-title> In: <person-group><name name-style="western"><surname>Ghilarov</surname><given-names>MS</given-names></name></person-group> (<role>Ed.</role>) <issue-title>Problemy pochvennoi zoologii.</issue-title><source>Materials of the 4<sup>th</sup> All-Union Conference. Baku, 1972. Nauka Publisher, Moscow</source>, <fpage>135</fpage>–<lpage>136</lpage>. [In Russian]</mixed-citation></ref><ref id="B104"><mixed-citation xmlns:xlink="http://www.w3.org/1999/xlink" xlink:type="simple"><person-group><name name-style="western"><surname>Titova</surname><given-names>LP</given-names></name></person-group> (<year>1973</year>) <article-title>New species of the genus <italic><tp:taxon-name><tp:taxon-name-part taxon-name-part-type="genus">Escaryus</tp:taxon-name-part></tp:taxon-name></italic> Cook et Collins (<tp:taxon-name><tp:taxon-name-part taxon-name-part-type="family">Schendylidae</tp:taxon-name-part></tp:taxon-name>, <tp:taxon-name><tp:taxon-name-part taxon-name-part-type="class">Chilopoda</tp:taxon-name-part></tp:taxon-name>).</article-title> In: <person-group><name name-style="western"><surname>Ghilarov</surname><given-names>MS</given-names></name></person-group> (<role>Ed.</role>) <issue-title>Ekologiya pochvennykh bespozvonochnykh.</issue-title><source>Nauka Publisher, Moscow</source>, <fpage>94</fpage>–<lpage>119</lpage>. [In Russian]</mixed-citation></ref><ref id="B48"><mixed-citation xmlns:xlink="http://www.w3.org/1999/xlink" xlink:type="simple"><person-group><name name-style="western"><surname>Ganin</surname><given-names>GN</given-names></name></person-group> (<year>1997</year>) <source>Soil Invertebrates of the Ussuri Taiga.</source><publisher-name>Dalnauka</publisher-name>, <publisher-loc>Vladivostok-Khabarovsk</publisher-loc>, <size units="page">160 pp</size>. [In Russian, with English summary]</mixed-citation></ref><ref id="B101"><mixed-citation xmlns:xlink="http://www.w3.org/1999/xlink" xlink:type="simple"><person-group><name name-style="western"><surname>Thofern</surname><given-names>D</given-names></name><name name-style="western"><surname>Dupérré</surname><given-names>N</given-names></name><name name-style="western"><surname>Harms</surname><given-names>D</given-names></name></person-group> (<year>2021</year>) <article-title>An annotated type catalogue of the centipedes (<tp:taxon-name><tp:taxon-name-part taxon-name-part-type="subphylum">Myriapoda</tp:taxon-name-part></tp:taxon-name>: <tp:taxon-name><tp:taxon-name-part taxon-name-part-type="class">Chilopoda</tp:taxon-name-part></tp:taxon-name>) held in the Zoological Museum Hamburg.</article-title><source>Zootaxa</source><volume>4977</volume>(<issue>1</issue>): <fpage>1</fpage>–<lpage>103</lpage>. <ext-link xlink:href="10.11646/zootaxa.4977.1.1" ext-link-type="doi" xlink:type="simple">https://doi.org/10.11646/zootaxa.4977.1.1</ext-link></mixed-citation></ref><ref id="B55"><mixed-citation xmlns:xlink="http://www.w3.org/1999/xlink" xlink:type="simple"><person-group><name name-style="western"><surname>Ilie</surname><given-names>V</given-names></name><name name-style="western"><surname>Schiller</surname><given-names>E</given-names></name><name name-style="western"><surname>Stagl</surname><given-names>V</given-names></name></person-group> (<year>2009</year>) <article-title>Type specimens of the <tp:taxon-name><tp:taxon-name-part taxon-name-part-type="order">Geophilomorpha</tp:taxon-name-part></tp:taxon-name> (<tp:taxon-name><tp:taxon-name-part taxon-name-part-type="class">Chilopoda</tp:taxon-name-part></tp:taxon-name>) in the Natural History Museum in Vienna. Kataloge der wissenschaftlichen Sammlungen des Naturhistorischen Museum in Wien.</article-title><source>Verlag des Naturhistorischen Museum in Vienna</source><volume>22</volume>(<issue>4</issue>): <fpage>1</fpage>–<lpage>75</lpage>.</mixed-citation></ref><ref id="B102"><mixed-citation xmlns:xlink="http://www.w3.org/1999/xlink" xlink:type="simple"><person-group><name name-style="western"><surname>Titova</surname><given-names>LP</given-names></name></person-group> (<year>1969</year>) <article-title>Geophilids of the USSR fauna and news in the distribution of the fam. <tp:taxon-name><tp:taxon-name-part taxon-name-part-type="family">Mecistocephalidae</tp:taxon-name-part></tp:taxon-name>.</article-title> In: <person-group><name name-style="western"><surname>Aleinikova</surname><given-names>MM</given-names></name></person-group> (<role>Ed.</role>) <issue-title>Problems of soil zoology.</issue-title><source>Materials of the 3<sup>th</sup> All-Union Conference, Kazan. Nauka Publisher, Moscow</source>, <fpage>165</fpage>–<lpage>166</lpage>. [In Russian]</mixed-citation></ref></ref-list></tp:taxon-treatment>
