# Supplementary material for: ﻿An updated synthesis of the Geophilomorpha (Chilopoda) of Asian Russia
Source: Zookeys. 2024 Apr 23;1198:17–54. doi: 10.3897/zookeys.1198.119781 (PMC11061560; doi:10.3897/zookeys.1198.119781)
Supplement: XML Treatment for Escaryus vitimicus [file zookeys.1198.119781-treatment46.xml]

<!DOCTYPE tp:taxon-treatment
  PUBLIC "-//TaxonX//DTD Taxonomic Treatment Publishing DTD v0 20100105//EN" "tax-treatment-NSO.dtd">
<tp:taxon-treatment xmlns:tp="http://www.plazi.org/taxpub"><tp:treatment-meta><kwd-group><label>Taxon classification</label><kwd>
              <named-content content-type="kingdom">Animalia</named-content>
            </kwd><kwd>
              <named-content content-type="order">Geophilomorpha</named-content>
            </kwd><kwd>
              <named-content content-type="family">Schendylidae</named-content>
            </kwd></kwd-group><mixed-citation publication-type="journal"><person-group><name><surname>Dyachkov</surname><given-names>Yurii V.</given-names></name><name><surname>Bonato</surname><given-names>Lucio</given-names></name></person-group><article-title>﻿An updated synthesis of the <tp:taxon-name><tp:taxon-name-part taxon-name-part-type="order">Geophilomorpha</tp:taxon-name-part></tp:taxon-name> (<tp:taxon-name><tp:taxon-name-part taxon-name-part-type="class">Chilopoda</tp:taxon-name-part></tp:taxon-name>) of Asian Russia</article-title><source>Zookeys</source><day>23</day><month>04</month><year>2024</year><volume>1198</volume><fpage>17</fpage><lpage>54</lpage><pub-id pub-id-type="doi">10.3897/zookeys.1198.119781</pub-id></mixed-citation></tp:treatment-meta><tp:nomenclature><label>﻿38.</label><tp:taxon-name>
            <object-id xmlns:xlink="http://www.w3.org/1999/xlink" content-type="arpha" xlink:type="simple">92A0792F-BCB6-55A7-B2AB-1CF390718C38</object-id>
            <tp:taxon-name-part taxon-name-part-type="genus" reg="Escaryus">Escaryus</tp:taxon-name-part>
            <tp:taxon-name-part taxon-name-part-type="species" reg="vitimicus">vitimicus</tp:taxon-name-part>
          </tp:taxon-name><tp:taxon-authority>Titova, 1973 *</tp:taxon-authority><tp:nomenclature-citation-list><tp:nomenclature-citation><tp:taxon-name>
                <tp:taxon-name-part taxon-name-part-type="genus" reg="Escaryus">Escaryus</tp:taxon-name-part>
                <tp:taxon-name-part taxon-name-part-type="species" reg="vitimicus">vitimicus</tp:taxon-name-part>
              </tp:taxon-name><comment><xref ref-type="bibr" rid="B104">Titova 1973</xref>: 103.</comment></tp:nomenclature-citation><tp:nomenclature-citation><tp:taxon-name>
                <tp:taxon-name-part taxon-name-part-type="genus" reg="Escaryus">Escaryus</tp:taxon-name-part>
                <tp:taxon-name-part taxon-name-part-type="species" reg="vitimicus">vitimicus</tp:taxon-name-part>
              </tp:taxon-name><comment>– <xref ref-type="bibr" rid="B1">Alekseeva 1974</xref>: 8.</comment></tp:nomenclature-citation></tp:nomenclature-citation-list></tp:nomenclature><tp:treatment-sec sec-type="type locality" id="SECID0ECKDK"><title>Type locality.</title><p>Russia: Republic of Buryatia: “r. Vitim, Aniboli” (<xref ref-type="bibr" rid="B104">Titova 1973</xref>) = ? Anibud river, inflow of Vitim River, ca <named-content xmlns:xlink="http://www.w3.org/1999/xlink" content-type="dwc:verbatimCoordinates" xlink:type="simple"><named-content content-type="geo-json" specific-use="{&#34;type&#34;:&#34;Point&#34;,&#34;coordinates&#34;:[113.883333,53.650000]}" id="NCID0EPKDK" xlink:type="simple">53°39'N, 113°53'E</named-content></named-content>.</p></tp:treatment-sec><tp:treatment-sec sec-type="Type series" id="SECID0EUKDK"><title>Type series.</title><p><bold><italic>Holotype</italic></bold>: female. Paratypes: 3 specimens, including 1 male and 2 females. Deposited in <named-content xmlns:xlink="http://www.w3.org/1999/xlink" content-type="dwc:institutional_code" xlink:title="Zoological Museum of the Moscow State Universityy" xlink:href="http://grbio.org/institution/zoological-museum-moscow-lomonosov-state-university" xlink:type="simple">ZMMU</named-content> (S. Golovatch and A. Schileyko, pers. comm., 13.II.2023 and XII.2023).</p></tp:treatment-sec><tp:treatment-sec sec-type="diagnosis" id="SECID0EDLDK"><title>Diagnosis.</title><p>An <italic><tp:taxon-name><tp:taxon-name-part taxon-name-part-type="genus" reg="Escaryus">Escaryus</tp:taxon-name-part></tp:taxon-name></italic> species with body length reaching ≥ 2.7 cm; clypeus with large plagulae; labral arc relatively shallow, with denticles long and obtuse; first maxillae with one pair of lappets; all forcipular articles with small bulges; 37 leg-bearing segments; metasternites with relatively sparse setae; metasternite of the ultimate leg-bearing segment rectangular, ~ 1.5× as long as wide; coxal pores on both ventral and lateral sides of coxopleura, the largest pores near the metasternite; anal pores present.</p></tp:treatment-sec><tp:treatment-sec sec-type="distribution" id="SECID0EQLDK"><title>Distribution.</title><p>Eastern Siberia: Republic of Buryatia (<xref ref-type="bibr" rid="B104">Titova 1973</xref>; <xref ref-type="bibr" rid="B1">Alekseeva 1974</xref>). Outside Asian Russia: no records.</p><sec sec-type="﻿Other records of uncertain species" id="SECID0E5LDK"><title>﻿Other records of uncertain species</title><p>During ecological studies (<xref ref-type="bibr" rid="B52">Ghilarov and Perel 1973</xref>; <xref ref-type="bibr" rid="B65">Molodova 1973</xref>; <xref ref-type="bibr" rid="B59">Kurcheva 1977</xref>; <xref ref-type="bibr" rid="B63">Markelov and Mineeva 1981</xref>; <xref ref-type="bibr" rid="B48">Ganin 1997</xref>) some specimens of <tp:taxon-name><tp:taxon-name-part taxon-name-part-type="order">Geophilomorpha</tp:taxon-name-part></tp:taxon-name> were not identified at the species level. These records are listed below.</p><p><italic><tp:taxon-name><tp:taxon-name-part taxon-name-part-type="genus" reg="Arctogeophilus">Arctogeophilus</tp:taxon-name-part></tp:taxon-name></italic> sp. – <xref ref-type="bibr" rid="B52">Ghilarov and Perel 1973</xref>: 46 (Maritime krai); <xref ref-type="bibr" rid="B63">Markelov and Mineeva 1981</xref>: 130 (Maritime krai).</p><p><italic><tp:taxon-name><tp:taxon-name-part taxon-name-part-type="genus" reg="Geophilus">Geophilus</tp:taxon-name-part></tp:taxon-name></italic> sp. – <xref ref-type="bibr" rid="B65">Molodova 1973</xref>: 67 (Sakhalin oblast: Sakhalin Isl.); <xref ref-type="bibr" rid="B48">Ganin 1997</xref>: 105, 109, 112, 114, 128, 141 (Amur oblast and Khabarovsk krai); <xref ref-type="bibr" rid="B63">Markelov and Mineeva 1981</xref>: 130 (Maritime krai).</p><p><italic><tp:taxon-name><tp:taxon-name-part taxon-name-part-type="genus" reg="Pachymerium">Pachymerium</tp:taxon-name-part></tp:taxon-name></italic> sp. – <xref ref-type="bibr" rid="B59">Kurcheva 1977</xref>: 46 (Khabarovsk and Maritime krais).</p><p><italic><tp:taxon-name><tp:taxon-name-part taxon-name-part-type="genus" reg="Scolioplanes">Scolioplanes</tp:taxon-name-part></tp:taxon-name></italic> sp. – <xref ref-type="bibr" rid="B52">Ghilarov and Perel 1973</xref>: 46 (Maritime krai); <xref ref-type="bibr" rid="B1">Alekseeva 1974</xref>: 8 (Republic of Buryatia); <xref ref-type="bibr" rid="B63">Markelov and Mineeva 1981</xref>: 130 (Maritime krai).</p><p><italic><tp:taxon-name><tp:taxon-name-part taxon-name-part-type="genus" reg="Strigamia">Strigamia</tp:taxon-name-part></tp:taxon-name></italic> sp. – <xref ref-type="bibr" rid="B63">Markelov and Mineeva 1981</xref>: 130 (Maritime krai).</p><p><italic><tp:taxon-name><tp:taxon-name-part taxon-name-part-type="genus" reg="Prolamnonyx">Prolamnonyx</tp:taxon-name-part></tp:taxon-name></italic> sp. – <xref ref-type="bibr" rid="B59">Kurcheva 1977</xref>: 46 (Maritime krai and Sakhalin oblast: Kuril Islands).</p><p><italic><tp:taxon-name><tp:taxon-name-part taxon-name-part-type="genus" reg="Escaryus">Escaryus</tp:taxon-name-part></tp:taxon-name></italic> sp. – <xref ref-type="bibr" rid="B63">Markelov and Mineeva 1981</xref>: 129 (Maritime krai).</p></sec></tp:treatment-sec><ref-list><ref id="B104"><mixed-citation xmlns:xlink="http://www.w3.org/1999/xlink" xlink:type="simple"><person-group><name name-style="western"><surname>Titova</surname><given-names>LP</given-names></name></person-group> (<year>1973</year>) <article-title>New species of the genus <italic><tp:taxon-name><tp:taxon-name-part taxon-name-part-type="genus">Escaryus</tp:taxon-name-part></tp:taxon-name></italic> Cook et Collins (<tp:taxon-name><tp:taxon-name-part taxon-name-part-type="family">Schendylidae</tp:taxon-name-part></tp:taxon-name>, <tp:taxon-name><tp:taxon-name-part taxon-name-part-type="class">Chilopoda</tp:taxon-name-part></tp:taxon-name>).</article-title> In: <person-group><name name-style="western"><surname>Ghilarov</surname><given-names>MS</given-names></name></person-group> (<role>Ed.</role>) <issue-title>Ekologiya pochvennykh bespozvonochnykh.</issue-title><source>Nauka Publisher, Moscow</source>, <fpage>94</fpage>–<lpage>119</lpage>. [In Russian]</mixed-citation></ref><ref id="B1"><mixed-citation xmlns:xlink="http://www.w3.org/1999/xlink" xlink:type="simple"><person-group><name name-style="western"><surname>Alekseeva</surname><given-names>EE</given-names></name></person-group> (<year>1974</year>) Soil mesofauna of steppes and forests in western Transbaikalia. Autoreferate of PhD Thesis. Moscow, 20 pp. [In Russian]</mixed-citation></ref><ref id="B52"><mixed-citation xmlns:xlink="http://www.w3.org/1999/xlink" xlink:type="simple"><person-group><name name-style="western"><surname>Ghilarov</surname><given-names>MS</given-names></name><name name-style="western"><surname>Perel</surname><given-names>TS</given-names></name></person-group> (<year>1973</year>) <article-title>Complexes of soil invertebrates of coniferous-deciduous forests of Far East as indicator of soil type.</article-title> In: <person-group><name name-style="western"><surname>Ghilarov</surname><given-names>MS</given-names></name></person-group> (<role>Ed.</role>) <issue-title>Ekologiya pochvennykh bespozvonochnykh.</issue-title><source>Nauka Publisher, Moscow</source>, <fpage>40</fpage>–<lpage>59</lpage>. [In Russian]</mixed-citation></ref><ref id="B65"><mixed-citation xmlns:xlink="http://www.w3.org/1999/xlink" xlink:type="simple"><person-group><name name-style="western"><surname>Molodova</surname><given-names>LP</given-names></name></person-group> (<year>1973</year>) <article-title>Fauna of soil invertebrates of southern Sakhalin.</article-title> In: <person-group><name name-style="western"><surname>Ghilarov</surname><given-names>MS</given-names></name></person-group> (<role>Ed.</role>) <issue-title>Ekologiya pochvennykh bespozvonochnykh.</issue-title><source>Nauka Publisher, Moscow</source>, <fpage>60</fpage>–<lpage>74</lpage>. [In Russian]</mixed-citation></ref><ref id="B59"><mixed-citation xmlns:xlink="http://www.w3.org/1999/xlink" xlink:type="simple"><person-group><name name-style="western"><surname>Kurcheva</surname><given-names>GF</given-names></name></person-group> (<year>1977</year>) <source>Soil invertebrates of Soviet Far East.</source><publisher-name>Nauka Publisher</publisher-name>, <publisher-loc>Moscow</publisher-loc>, <size units="page">132 pp</size>. [In Russian]</mixed-citation></ref><ref id="B63"><mixed-citation xmlns:xlink="http://www.w3.org/1999/xlink" xlink:type="simple"><person-group><name name-style="western"><surname>Markelov</surname><given-names>AV</given-names></name><name name-style="western"><surname>Mineeva</surname><given-names>NY</given-names></name></person-group> (<year>1981</year>) Features of the formation of complexes of geophilomorph centipedes in the subzone of pine-broad-leaved forests (Sikhote-Alin). Problemy pochvennoi zoologii. Materials of the VII All-Union Conference. Kiev, 129–130. [In Russian]</mixed-citation></ref><ref id="B48"><mixed-citation xmlns:xlink="http://www.w3.org/1999/xlink" xlink:type="simple"><person-group><name name-style="western"><surname>Ganin</surname><given-names>GN</given-names></name></person-group> (<year>1997</year>) <source>Soil Invertebrates of the Ussuri Taiga.</source><publisher-name>Dalnauka</publisher-name>, <publisher-loc>Vladivostok-Khabarovsk</publisher-loc>, <size units="page">160 pp</size>. [In Russian, with English summary]</mixed-citation></ref></ref-list></tp:taxon-treatment>
